# Supplementary material for: An IL1RL1 genetic variant lowers soluble ST2 levels and the risk effects of APOE-ε4 in female patients with Alzheimer’s disease
Source: Nat Aging. 2022 Jul 15;2(7):616–34. doi: 10.1038/s43587-022-00241-9 (PMC10154240; doi:10.1038/s43587-022-00241-9)
Supplement: Supplementary file 3 — Supplementary Data 1–4. [file 43587_2022_241_MOESM3_ESM.xlsx]

## Sheet: Summary
Supplementary Data Files:
	Supplementary Data Table 1. Demographic and clinical characteristics of the UK Brain Banks Network (UKBBN) cohort
	Supplementary Data Table 2. The 29 independent genetic variants (P <1E−5; r2 <0.2) associated with plasma soluble ST2 levels in the Chinese_cohort_1. Linear regression test, adjusted for age, sex, AD diagnosis, and population structure, with fine-mapping analysis.
	Supplementary Data Table 3. Eigenvalues of the 20 principal components in the Chinese_cohort_1
	Supplementary Data Table 4. Proportional hazard assumption test of onset age of dementia in Alzheimer’s disease datasets

## Sheet: Tab1_UKBBN_Demographic
BB NO	Condition	Age	Sex	Post_mortem_delay_hours	Histological diagnosis	Diag1	Diag2	Diag3	Age_related_plaque_score	Braak_tangle_stage	rs1921622_G/A	APOE
AD1	AD	79	F	70	AD	AD	NO	NO	NA	3	1	E3/E3
AD10	AD	64	M	9	AD(SEV)	AD	NO	NO	NA	6	1	E3/E4
AD100	AD	83	M	7.5	AD definite, DLB, severe CAA, TDP43 pathology associated with AD	AD	DLB	CAA, TDP43 pathology	C	NA	0	E3/E4
AD101	AD	86	M	30	AD definite, DLB	AD	DLB	NO	C	NA	1	E3/E3
AD102	AD	81	F	80	AD	AD	NO	NO	NA	3	1	E3/E4
AD11	AD	65	F	22	AD(SEV)	AD	NO	NO	NA	6	1	E3/E3
AD12	AD	62	M	24.5	AD	AD	NO	NO	C	6	2	E3/E4
AD13	AD	78	M	49.5	AD mod severe	AD	NO	NO	C	6	0	E3/E4
AD14	AD	84	F	11	AD definite, very mild LBD	AD	LBD	NO	NA	5	1	E3/E4
AD15	AD	69	M	12	AD mod severe	AD	NO	NO	NA	5	1	E3/E4
AD16	AD	89	F	27.5	AD definite, CVD moderate	AD	CVD	NO	NA	5	0	E2/E3
AD17	AD	67	F	24.25	AD definite, moderate CAA, small vessel disease	AD	NO	NO	C	6	1	E4/E4
AD18	AD	84	F	20.5	AD definite, severe arteriosclerosis, mod CAA	AD	NO	NO	NA	6	2	E2/E3
AD19	AD	60	F	18.75	AD definite (severe)	AD	NO	NO	C	6	0	E3/E3
AD2	AD	85	M	58	AD	AD	NO	NO	NA	4	2	E3/E4
AD20	AD	80	F	50.75	AD definite	AD	NO	NO	C	5	1	E4/E4
AD21	AD	65	M	38.5	AD definite	AD	NO	NO	C	5	1	E3/E3
AD22	AD	84	M	56	AD probable, AGD probable, moderate cerebrovascular disease (but no infarcts)	AD	Argyrophilic grain disease	CVD	B	4	0	E3/E4
AD23	AD	80	F	26	AD probable, moderate CAA	AD	NO	NO	B	4	0	E3/E4
AD24	AD	84	F	48	AD probable, moderate artherosclerotic large and small vessel disease	AD	CVD	NO	B	4	1	E3/E3
AD25	AD	84	M	12.5	AD definite, limbic LBD, moderate small vessel disease	AD	LBD	NO	C	NA	1	E3/E4
AD26	AD	66	M	20.5	AD definite, Lewy body disease (neocortical), severe CAA	AD	LBD	NO	C	NA	2	E4/E4
AD27	AD	81	M	9	AD definite, LBD (limbic), severe CAA	AD	LBD	NO	C	NA	1	E4/E4
AD28	AD	77	M	19	AD definite, severe CAA	AD	NO	NO	NA	6	0	E4/E4
AD29	AD	72	M	6	AD definite, moderate to severe CAA, mild to moderate arterosclerotic small vessel disease	AD	CVD	NO	NA	6	1	E3/E4
AD3	AD	91	M	43	AD	AD	NO	NO	NA	3	2	E3/E3
AD30	AD	96	F	26	AD definite, moderate arteriosclerotic small vessel disease, mild CAA, hippocampal sclerosis	AD	CVD	Hippocampal sclerosis	NA	5	1	E3/E4
AD31	AD	75	M	39.5	AD definite	AD	NO	NO	C	5	0	E3/E3
AD32	AD	92	F	5	AD definite, DLB (neocortical), severe CAA	AD	DLB	CAA	C	NA	1	E3/E4
AD33	AD	85	F	14	AD definite, moderate arteriosclerotic small vessel disease, moderate to marked CAA	AD	CVD	CAA	NA	5	0	E3/E4
AD34	AD	86	F	45.25	AD definite (severe)	AD	NO	NO	C	6	1	E3/E3
AD35	AD	88	M	28	AD definite, severe CAA, occipital haemorrhage	AD	CAA	NO	NA	6	1	E3/E3
AD36	AD	84	F	19.5	AD definite, moderate arteriosclerotic small vessel disease	AD	CVD	NO	NA	5	2	E2/E4
AD37	AD	61	M	23	AD definite	AD	NO	NO	NA	5	1	E3/E4
AD38	AD	86	M	19.5	AD definite, moderate CAA, LBD confined to amygdala	AD	CAA	LBD	NA	6	2	E2/E3
AD39	AD	86	M	25	AD definite, severe CAA with CAA-associated vasculopathy & inflammation, severe arteriosclerotic SVD, limbic LBD	AD	CAA	SVD, LBD	NA	6	2	E4/E4
AD4	AD	74	F	12	AD(Mod Severe)	AD	NO	NO	NA	6	2	E3/E4
AD40	AD	78	F	61	AD definite	AD	NO	NO	C	6	2	E2/E4
AD41	AD	88	F	26	AD definite, severe arteriosclerotic small vessel disease, moderate CAA	AD	CVD	CAA	NA	6	2	E3/E4
AD42	AD	88	F	7.5	AD definite	AD	NO	NO	C	NA	2	E3/E4
AD43	AD	88	M	36	AD probable, moderately severe atheromatous large vessel disease and arteriosclerotic small vessel disease, severe CAA	AD	CVD	CAA	B	4	1	E3/E4
AD44	AD	89	M	27.75	AD definite, DLB, moderate arteriosclerotic small vessel disease and occipital and pontine infarcts	AD	DLB	CVD	C	NA	2	E3/E3
AD45	AD	89	F	22	AD definite, moderately severe atheroma and arteriosclerotic small vessel disease, TDP43 pathology	AD	VaD	TDP43 pathology	NA	6	1	E3/E4
AD46	AD	82	F	22	AD definite, hippocampal sclerosis, TDP43 pathology	AD	Hippocampal sclerosis	TDP43 pathology	NA	5	2	E3/E4
AD47	AD	75	M	7	AD definite, moderate SVD, moderate CAA	AD	CVD	CAA	NA	5	1	E4/E4
AD48	AD	93	M	44	AD (NIA-AA), moderately severe arteriosclerotic SVD with occasional microinfarcts in cerebral cortex	AD	CVD	NO	B	3	1	E3/E3
AD49	AD	92	M	30.5	AD definite, moderately severe arteriosclerotic SVD	AD	CVD	NO	C	NA	1	E3/E3
AD5	AD	89	F	4	AD(SEVERE)	AD	NO	NO	NA	6	1	E3/E4
AD50	AD	87	F	15	AD probable, high likelihood that AD pathology caused the dementia (NIA-AA). TDP43 inclusions in temporal lobe	AD	TDP43 inclusions (temporal only)	NO	B	4	1	E3/E3
AD51	AD	87	F	71.5	AD definite, moderate SVD	AD	CVD	NO	C	4	1	E3/E3
AD52	AD	84	M	13.75	Definite AD	AD	NO	NO	C	5	1	E3/E4
AD53	AD	74	M	16	AD definite, moderately severe SVD with an occasional microinfarct, amygdala only Lewy body disease	AD	CVD	LBD (amygdala only)	NA	5	2	E3/E3
AD54	AD	81	F	6.25	AD definite, moderate arteriolosclerotic SVD, hippocampal sclerosis, TDP43 positive inclusions in hippocampus, amygdala, inferomedial temporal cortex	AD	CVD	Hippocampal sclerosis, TDP43 inclusions	NA	6	0	E3/E4
AD55	AD	86	F	25.5	AD definite, severe CAA, moderately severe basal atherosclerosis and SVD	AD	CAA	CVD	NA	6	1	E3/E3
AD56	AD	95	F	65.5	AD (NIA-AA criteria), TDP43-opathy, moderately severe SVD	AD	TDP43-opathy	CVD	A	3	1	E2/E3
AD57	AD	70	M	32.25	AD definite	AD	NO	NO	C	5	1	E3/E3
AD58	AD	63	M	21.25	AD definite	AD	NO	NO	C	6	1	E3/E3
AD59	AD	80	M	68.5	According to NIA-AA guidelines, there is a high likelihood that this patients dementia was caused by Alzheimer's pathology	AD	NO	NO	A	4	1	E3/E4
AD6	AD	54	F	24	AD	AD	NO	NO	NA	6	1	E3/E3
AD60	AD	90	F	21.25	AD definite, moderate CAA	AD	CAA	NO	NA	6	1	E3/E4
AD61	AD	81	M	38	AD definite	AD	NO	NO	C	4	1	E3/E3
AD62	AD	69	M	7.75	AD definite	AD	NO	NO	NA	6	0	E3/E3
AD63	AD	78	F	29	AD definite, DLB, TDP43 pathology in medial temporal lobe cortex and amygdala	AD	DLB	TDP43 pathology	C	NA	0	E3/E4
AD64	AD	93	F	31.75	AD definite	AD	NO	NO	C	5	0	E3/E3
AD65	AD	71	M	14	AD definite, severe CAA	AD	CAA	NO	C	6	1	E4/E4
AD66	AD	91	F	28.25	AD definite, amygdala-only LBD	AD	Amygdala-only LBD	NO	NA	5	1	E3/E3
AD67	AD	97	F	85.75	AD probable, moderately severe CVD (VCING intermediate probability)	AD	CVD	NO	B	4	1	E2/E3
AD68	AD	87	F	40.5	AD definite	AD	NO	NO	C	5	0	E3/E3
AD69	AD	81	M	7.5	AD definite, DLB, severe CAA, TDP43 pathology associated with AD	AD	DLB	CAA, TDP43 pathology	C	NA	1	E3/E4
AD7	AD	84	F	20	AD(MOD SEV)	AD	NO	NO	NA	5	2	E3/E4
AD70	AD	85	M	30	AD definite, DLB	AD	DLB	NO	C	NA	1	E3/E3
AD71	AD	91	F	73.5	AD definite, TDP43 pathology associated with AD, VCING low likelihood	AD	TDP43 pathology	NO	C	4	1	E2/E3
AD72	AD	84	F	10.25	AD definite, moderately severe SVD, subarachnoid haemorrhage	AD	CVD	Subarachnoid haemorrhage	NA	6	1	E3/E3
AD73	AD	73	F	25.75	AD definite, mild TDP43 pathology associated with AD	AD	TDP43 pathology	NO	NA	6	1	E3/E4
AD74	AD	72	F	11.5	AD definite, severe CAA, hippocampal sclerosis	AD	CAA	Hippocampal sclerosis	C	6	0	E4/E4
AD75	AD	80	M	21.25	AD definite, TDP43 pathology associated with AD	AD	TDP43 pathology	NO	NA	6	0	E2/E4
AD76	AD	57	F	30.5	AD definite (severe), moderate CAA, amygdala-only LBD	AD	CAA	Amygdala-only LBD	C	NA	1	E3/E3
AD77	AD	63	M	10.75	AD definite (severe), DLB, LATE	AD	DLB	LATE	C	NA	1	E4/E4
AD78	AD	85	F	17.75	Severe AD (definite), severe CAA, LATE, very mild Lewy body pathology in amygdala	AD	CAA	LATE, amygdala-only LBD	NA	6	1	E3/E4
AD79	AD	88	M	10	AD	AD	NO	NO	NA	3	2	E3/E4
AD8	AD	80	M	5	AD	AD	NO	NO	NA	5	1	E3/E4
AD80	AD	78	F	9	AD	AD	NO	NO	NA	5	0	E3/E4
AD81	AD	85	F	6	AD	AD	NO	NO	NA	5	0	E3/E4
AD82	AD	79	M	28	AD(SEVERE)	AD	NO	NO	NA	6	0	E3/E4
AD83	AD	57	F	24	AD(SEV)	AD	NO	NO	NA	5	0	E3/E4
AD84	AD	93	M	20	AD(MOD SEV)	AD	NO	NO	NA	6	1	E3/E3
AD85	AD	92	F	24	AD	AD	NO	NO	NA	5	0	E3/E3
AD86	AD	74	M	24	AD(SEV)	AD	NO	NO	NA	5	2	E3/E4
AD87	AD	95	M	27	AD probable, mod CAA, mod small vessel disease	AD	NO	NO	B	4	2	E3/E4
AD88	AD	77	M	21.75	AD definite, moderate CAA	AD	CAA	NO	NA	6	2	E4/E4
AD89	AD	70	M	26.75	AD definite, moderate to severe CAA	AD	CAA	NO	NA	6	0	E3/E3
AD9	AD	77	F	26	AD	AD	NO	NO	NA	6	1	E3/E4
AD90	AD	79	M	5	AD	AD	NO	NO	NA	5	1	E3/E4
AD91	AD	61	M	24.5	AD	AD	NO	NO	NA	6	2	E3/E4
AD92	AD	68	M	12	AD mod severe	AD	NO	NO	NA	5	1	E3/E4
AD93	AD	82	M	9	AD definite, LBD (limbic), severe CAA	AD	LBD	NO	C	NA	1	E4/E4
AD94	AD	76	M	19	AD definite, severe CAA	AD	NO	NO	NA	6	0	E4/E4
AD95	AD	71	M	6	AD definite, moderate to severe CAA, mild to moderate arterosclerotic small vessel disease	AD	CVD	NO	NA	6	1	E3/E4
AD96	AD	89	M	28	AD definite, severe CAA, occipital haemorrhage	AD	CAA	NO	NA	6	1	E3/E3
AD97	AD	85	M	25	AD definite, severe CAA with CAA-associated vasculopathy & inflammation, severe arteriosclerotic SVD, limbic LBD	AD	CAA	SVD, LBD	NA	6	2	E4/E4
AD98	AD	90	M	27.75	AD definite, DLB, moderate arteriosclerotic small vessel disease and occipital and pontine infarcts	AD	DLB	CVD	C	NA	0	E3/E3
AD99	AD	73	M	7	AD definite, moderate SVD, moderate CAA	AD	CVD	CAA	NA	5	1	E4/E4
HC1	HC	78	F	22	NO PL OR T	CONTROL	NO	NO	NA	NA	1	E3/E3
HC10	HC	94	F	29.5	Control, moderate CAA	CONTROL	CAA	NO	0	2	1	E3/E4
HC11	HC	89	F	26.5	Nil of note	CONTROL	NO	NO	0	2	2	E3/E3
HC2	HC	96	M	21	Control, no significant abnormalities, TDP43 pathology	CONTROL	TDP43 pathology	NO	0	NA	1	E2/E3
HC3	HC	92	F	29.5	Control, moderate CAA	CONTROL	CAA	NO	0	NA	1	E3/E4
HC4	HC	94	F	21	Mod atherosclerosis, CAA	CONTROL	NO	NO	0	2	1	E2/E3
HC5	HC	87	M	24	No AD or other significant neuropath abnormalities	CONTROL	NO	NO	0	NA	2	E3/E3
HC6	HC	93	F	21	Mod atherosclerosis, CAA	CONTROL	NO	NO	0	NA	1	E2/E3
HC7	HC	90	M	5.5	NORMAL	CONTROL	NO	NO	0	2	0	E2/E3
HC8	HC	87	M	24	No AD or other significant neuropath abnormalities	CONTROL	NO	NO	0	2	2	E3/E3
HC9	HC	88	F	26.5	Nil of note	CONTROL	NO	NO	0	NA	1	E3/E3

## Sheet: Tab2_29_independent_sST2_SNPs
ID	SNP	Chr	Pos	REF	ALT	Beta	Stat	P-value	Proportion_of_variance_explained_on_plasma_sST2
2:102966067	rs1921622	2	102966067	G	A	−3.35	−10.21	5.35E−22	0.180394
12:107400417	rs66994203	12	107400417	T	G	3.62	5.45	8.68E−08	0.0666182
9:71876805	rs7047059	9	71876805	A	T	4.25	5.65	3.05E−08	0.0441506
8:21616063	rs6587006	8	21616063	T	C	−1.93	−5.43	9.68E−08	0.0302301
2:103098676	rs2140316	2	103098676	T	A	−1.78	−4.78	2.48E−06	0.019156
15:91664657	rs17641976	15	91664657	G	A	4.28	5.14	4.21E−07	0.0162428
2:103287966	rs12052753	2	103287966	A	C	1.86	4.95	1.09E−06	0.0137403
4:96370605	rs4103380	4	96370605	G	C	1.8	4.59	5.76E−06	0.0116501
9:111538148	rs5006678	9	111538148	T	C	−2.51	−4.86	1.65E−06	0.0114177
17:13640730	rs7208104	17	13640730	A	C	−2.18	−4.78	2.46E−06	0.0113823
2:137575582	rs199977663	2	137575582	G	A	2.7	4.99	8.87E−07	0.0111147
4:11286652	rs2141304	4	11286652	A	G	2.12	4.65	4.47E−06	0.0106202
19:54170960	rs142226688	19	54170960	G	A	3.5	4.64	4.72E−06	0.00947502
20:51381201	rs111246464	20	51381201	C	T	3.45	4.59	5.76E−06	0.00848802
13:24695615	rs117523785	13	24695615	A	G	3.47	4.52	8.23E−06	0.00763465
5:35239028	rs4703514	5	35239028	A	C	2.19	4.56	6.61E−06	0.00760722
6:146685324	rs2300619	6	146685324	T	C	2.2	4.61	5.48E−06	0.00750478
10:27968343	rs1907370	10	27968343	C	T	2.59	4.65	4.37E−06	0.00692057
2:16206193	rs4499395	2	16206193	C	T	−1.72	−4.8	2.22E−06	0.00686172
7:106156253	rs9886235	7	106156253	G	C	2.5	4.58	6.28E−06	0.00678981
2:102863095	rs56238602	2	102863095	G	T	1.77	4.56	6.63E−06	0.00676357
12:74947219	rs11615704	12	74947219	C	T	2.43	4.72	3.17E−06	0.0065243
7:81588636	rs1229502	7	81588636	G	A	2.04	4.66	4.36E−06	0.00652343
1:163472218	rs75687525	1	163472218	T	C	2.38	4.55	7.14E−06	0.00616213
X:166155	rs56242654	X	166155	G	T	−1.58	−4.49	9.37E−06	0.00610483
5:156401928	rs191531802	5	156401928	A	G	2.74	4.95	1.10E−06	0.00609453
9:131696704	rs7849649	9	131696704	C	A	2.06	4.53	7.84E−06	0.00606023
20:55270493	rs4583526	20	55270493	A	G	−1.69	−4.5	8.78E−06	0.00605567
17:70243206	rs12600563	17	70243206	C	T	2.43	4.56	6.74E−06	0.00589439

## Sheet: Tab3_Eigenvalues_PCA
Principal_components	Eigenvalue
PC1	22.0975
PC2	2.12307
PC3	1.77855
PC4	1.61694
PC5	1.56064
PC6	1.53307
PC7	1.4842
PC8	1.39642
PC9	1.34071
PC10	1.33512
PC11	1.33034
PC12	1.32643
PC13	1.31331
PC14	1.30826
PC15	1.29988
PC16	1.29204
PC17	1.28944
PC18	1.28572
PC19	1.28536
PC20	1.27529

## Sheet: Tab4_PHA_test
Dataset	LOAD
	Overall			Females			Males			Female APOE4 carriers			Male APOE4 carriers			Female APOE4 non-carriers			Male APOE4 non-carriers
Covariates	Chisq	df	P	Chisq	df	P	Chisq	df	P	Chisq	df	P	Chisq	df	P	Chisq	df	P	Chisq	df	P
rs1921622	0.0530808	1	0.817787	0.210417	1	0.646441	0.871737	1	0.350475	0.132422	1	0.715934	0.671374	1	0.412573	0.0869187	1	0.768132	0.598759	1	0.439052
Sex	0.507347	1	0.47629	NA	NA	NA	NA	NA	NA	NA	NA	NA	NA	NA	NA	NA	NA	NA	NA	NA	NA
PC1	1.54913	1	0.213264	2.57642	1	0.108467	0.00577435	1	0.939428	2.56546	1	0.10922	2.11629	1	0.145739	2.02977	1	0.154244	3.43348	1	0.0638872
PC2	0.0663936	1	0.796662	0.452392	1	0.501201	1.04807	1	0.305953	2.21621	1	0.136568	1.26571	1	0.260573	1.86695	1	0.171825	0.994093	1	0.318744
PC3	2.47281	1	0.115831	2.14477	1	0.143056	1.39326	1	0.237855	1.38798	1	0.238746	4.83763	1	0.0278452	2.00554	1	0.156726	0.0496458	1	0.823681
PC4	0.231245	1	0.630602	0.300336	1	0.583672	0.771569	1	0.379732	0.507779	1	0.476102	4.8955	1	0.0269268	0.222504	1	0.637138	1.88422	1	0.169855
PC5	0.0153262	1	0.901475	0.00253856	1	0.959816	8.11889e-05	1	0.992811	0.0599502	1	0.806575	0.0158516	1	0.899809	1.13221	1	0.287304	0.785556	1	0.375447
Global	5.87507	7	0.55441	7.31509	6	0.292688	2.76863	6	0.837275	7.11779	6	0.310091	11.7738	6	0.0672084	8.14559	6	0.22763	9.95221	6	0.126679
Dataset	ADC1
	Overall			Females			Males			Female APOE4 carriers			Male APOE4 carriers			Female APOE4 non-carriers			Male APOE4 non-carriers
Covariates	Chisq	df	P	Chisq	df	P	Chisq	df	P	Chisq	df	P	Chisq	df	P	Chisq	df	P	Chisq	df	P
rs1921622	0.457926	1	0.498595	2.10909	1	0.146426	0.0546972	1	0.815083	3.86449	1	0.0493182	0.110316	1	0.739785	0.0666477	1	0.796282	1.08807	1	0.296899
Sex	6.23745	1	0.0125076	NA	NA	NA	NA	NA	NA	NA	NA	NA	NA	NA	NA	NA	NA	NA	NA	NA	NA
PC1	1.11397	1	0.291221	3.89481	1	0.0484356	5.57911	1	0.018176	2.60786	1	0.106335	5.59179	1	0.0180449	4.19277	1	0.0405966	3.11162	1	0.0777358
PC2	7.83349	1	0.00512869	1.81397	1	0.178033	7.32264	1	0.00680915	0.376731	1	0.539358	6.08	1	0.0136721	2.12394	1	0.145013	2.7829	1	0.0952756
PC3	8.57097	1	0.00341565	2.23049	1	0.135311	7.5437	1	0.00602204	0.579097	1	0.446667	5.94365	1	0.0147704	2.05347	1	0.151859	2.95567	1	0.0855766
PC4	0.215703	1	0.642333	0.270291	1	0.603137	1.87039	1	0.171431	0.241313	1	0.623259	0.584241	1	0.444655	0.00115129	1	0.972932	2.40371	1	0.121048
PC5	1.31838	1	0.250882	1.44963	1	0.228587	0.0792174	1	0.778361	0.27526	1	0.599825	0.00407788	1	0.949083	1.18244	1	0.276859	1.00454	1	0.316214
Global	17.905	7	0.0124061	7.88406	6	0.246721	9.96229	6	0.126249	7.93541	6	0.242874	6.90634	6	0.329596	6.25263	6	0.395493	8.31503	6	0.21592
Dataset	ADC2
	Overall			Females			Males			Female APOE4 carriers			Male APOE4 carriers			Female APOE4 non-carriers			Male APOE4 non-carriers
Covariates	Chisq	df	P	Chisq	df	P	Chisq	df	P	Chisq	df	P	Chisq	df	P	Chisq	df	P	Chisq	df	P
rs1921622	0.294505	1	0.587348	1.49857	1	0.220891	0.247225	1	0.619036	2.52101	1	0.112339	2.92787	1	0.0870623	0.174613	1	0.676044	0.768793	1	0.380591
Sex	0.00602521	1	0.938129	NA	NA	NA	NA	NA	NA	NA	NA	NA	NA	NA	NA	NA	NA	NA	NA	NA	NA
PC1	2.06186	1	0.151025	6.02285	1	0.0141218	0.608945	1	0.435185	1.14639	1	0.284306	0.279993	1	0.596706	6.68004	1	0.00974986	1.84027	1	0.174919
PC2	1.22443	1	0.268493	3.84917	1	0.0497706	0.0106478	1	0.917814	0.000107059	1	0.991744	0.749185	1	0.386734	6.2271	1	0.012581	0.670986	1	0.412708
PC3	0.89146	1	0.345082	2.48609	1	0.114857	0.00305236	1	0.955941	0.0755891	1	0.783366	0.69696	1	0.403807	5.07146	1	0.0243229	0.416812	1	0.518532
PC4	1.37307	1	0.241284	1.41423	1	0.234355	0.28052	1	0.596361	0.0548625	1	0.814808	0.0724521	1	0.787799	0.160643	1	0.688565	2.00019	1	0.157279
PC5	4.48345	1	0.0342245	3.72259	1	0.0536809	1.25721	1	0.262181	0.0133329	1	0.908074	0.784922	1	0.37564	2.99043	1	0.0837581	0.256037	1	0.612856
Global	7.0204	7	0.426759	15.0619	6	0.0197804	6.22077	6	0.39892	6.30912	6	0.389467	6.5724	6	0.362206	11.0445	6	0.0870121	4.76234	6	0.574636
Dataset	ADC3
	Overall			Females			Males			Female APOE4 carriers			Male APOE4 carriers			Female APOE4 non-carriers			Male APOE4 non-carriers
Covariates	Chisq	df	P	Chisq	df	P	Chisq	df	P	Chisq	df	P	Chisq	df	P	Chisq	df	P	Chisq	df	P
rs1921622	4.66811e-07	1	0.999455	0.599553	1	0.438748	0.373864	1	0.540906	0.000620469	1	0.980127	0.361792	1	0.547513	0.637396	1	0.424655	0.316711	1	0.573591
Sex	0.329151	1	0.566159	NA	NA	NA	NA	NA	NA	NA	NA	NA	NA	NA	NA	NA	NA	NA	NA	NA	NA
PC1	1.69333	1	0.193162	0.137305	1	0.710975	1.7416	1	0.186936	3.16501	1	0.075232	4.43355	1	0.0352392	1.76306	1	0.184243	1.47387	1	0.224736
PC2	2.35322	1	0.125024	0.532227	1	0.465672	1.77126	1	0.183227	1.1367	1	0.286351	3.19278	1	0.0739643	2.0586	1	0.15135	1.76151	1	0.184436
PC3	2.91524	1	0.0877463	1.00262	1	0.316677	1.94409	1	0.163225	0.634911	1	0.425559	2.46074	1	0.116723	2.75433	1	0.0969916	0.386252	1	0.534276
PC4	0.649837	1	0.420171	2.23649	1	0.134787	0.378357	1	0.538484	0.697706	1	0.403556	0.634655	1	0.425653	1.25724	1	0.262174	1.77817	1	0.182374
PC5	0.117334	1	0.731944	0.338288	1	0.560819	0.223117	1	0.636675	3.72131e-05	1	0.995133	0.0608708	1	0.805125	1.0288	1	0.31044	0.201551	1	0.653472
Global	4.44672	7	0.727123	5.80662	6	0.445198	3.63508	6	0.72592	9.01354	6	0.172818	6.3439	6	0.385789	8.82849	6	0.183456	2.65859	6	0.850313
Dataset	Merge
	Overall			Females			Males			Female APOE4 carriers			Male APOE4 carriers			Female APOE4 non-carriers			Male APOE4 non-carriers
Covariates	Chisq	df	P	Chisq	df	P	Chisq	df	P	Chisq	df	P	Chisq	df	P	Chisq	df	P	Chisq	df	P
rs1921622	0.000434941	1	0.983361	0.365159	1	0.545655	0.163203	1	0.686224	0.15629	1	0.692596	0.660371	1	0.416429	0.0411291	1	0.839289	1.20927	1	0.271476
Datasets	36.3028	3	6.46207e-08	12.048	3	0.00722036	28.9559	3	2.28767e-06	2.93825	3	0.401245	16.1726	3	0.00104522	11.8919	3	0.00776292	15.8078	3	0.00124166
Sex	2.63722	1	0.104386	NA	NA	NA	NA	NA	NA	NA	NA	NA	NA	NA	NA	NA	NA	NA	NA	NA	NA
PC1	5.2463	1	0.0219935	0.607857	1	0.435596	6.5393	1	0.0105517	0.211925	1	0.645263	8.16087	1	0.00428039	2.01128	1	0.156134	0.696553	1	0.403944
PC2	9.3096	1	0.00227957	4.32912	1	0.0374655	4.32287	1	0.0376034	0.503741	1	0.477861	7.91061	1	0.00491457	2.10605	1	0.146718	0.179767	1	0.671574
PC3	8.02312	1	0.00461841	2.84549	1	0.0916305	4.72501	1	0.029727	0.505517	1	0.477086	7.50995	1	0.00613591	5.55455	1	0.0184327	0.228641	1	0.632533
PC4	1.5786	1	0.208963	2.01309	1	0.155948	0.00722936	1	0.932241	0.0338778	1	0.853967	0.00196023	1	0.964686	1.58069	1	0.208662	0.12874	1	0.719742
PC5	2.76179	1	0.0965403	3.48531	1	0.0619158	0.0602584	1	0.806088	0.368711	1	0.543708	0.0566478	1	0.811875	0.828937	1	0.36258	0.0508133	1	0.821654
Global	52.9243	10	7.69099e-08	24.7434	9	0.00326849	34.619	9	6.95416e-05	9.71138	9	0.374352	25.2232	9	0.00273391	20.5254	9	0.0149327	20.3971	9	0.0156139
