# Supplementary material for: An IL1RL1 genetic variant lowers soluble ST2 levels and the risk effects of APOE-ε4 in female patients with Alzheimer’s disease
Source: Nat Aging. 2022 Jul 15;2(7):616–34. doi: 10.1038/s43587-022-00241-9 (PMC10154240; doi:10.1038/s43587-022-00241-9)
Supplement: Source Data Fig. 6 — Statistical source data for Fig. 6e–g. [file 43587_2022_241_MOESM6_ESM.xlsx]

## Sheet: rs1921622_associated_genes
Source Data Fig. 6. Association between microglial gene expression and rs1921622 genotypes in female APOE-ε4 carriers with Alzheimer’s disease. Linear regression test, adjusted for age and posmortem duration.
Genes	Estimate	SE	T	p-value	FDR
HSPA1A	-1.22724	0.0773235	-15.8716	3.02924e-54	2.15757e-50
C5orf17	-0.907896	0.0649497	-13.9784	6.94395e-43	1.64861e-39
AP001977.1	-1.01354	0.0741278	-13.6729	3.63607e-41	7.39941e-38
HSPH1	-1.08666	0.0796344	-13.6456	5.16116e-41	9.19009e-38
HSPA1B	-0.959518	0.0721941	-13.2908	4.62091e-39	7.31387e-36
HIST1H2AC	-1.04774	0.0802072	-13.0629	7.85282e-38	1.11863e-34
DDX5	-1.25223	0.0977462	-12.811	1.71284e-36	2.21812e-33
MALAT1	-1.354	0.108465	-12.4833	8.7263e-35	1.03588e-31
NEK10	-0.885864	0.0732231	-12.0982	7.90233e-33	8.65913e-30
MSR1	-1.09186	0.0917574	-11.8994	7.70198e-32	7.83677e-29
MS4A6A	-1.07242	0.0910063	-11.784	2.84379e-31	2.70066e-28
CPED1	-1.10308	0.0937062	-11.7717	3.26608e-31	2.90783e-28
CD74	1.18718	0.100501	11.0574	4.3043e-28	3.97631e-25
METTL21A	-0.774299	0.0722832	-10.712	3.08033e-26	2.43774e-23
CHORDC1	-0.753864	0.0743544	-10.1388	1.008e-23	7.17948e-21
RGS1	0.803616	0.0794494	10.1148	1.27632e-23	8.65771e-21
APOE	0.822275	0.100807	9.98092	2.37512e-23	1.38096e-20
EFCAB13	-0.799431	0.0805424	-9.92559	8.06952e-23	5.22502e-20
CPA6	0.639751	0.0645932	9.90432	9.9088e-23	6.137e-20
HAMP	0.721874	0.0733013	9.84804	1.70272e-22	9.7021e-20
XPO1	-0.874079	0.0894465	-9.77209	3.51952e-22	1.92829e-19
SPP1	0.971045	0.100419	9.66995	9.2694e-22	4.89047e-19
HP1BP3	-0.872185	0.0905718	-9.62976	1.35339e-21	6.88535e-19
HSP90AA1	-0.878537	0.0917022	-9.58033	2.15154e-21	1.05685e-18
S100A8	0.431865	0.0451871	9.55727	2.66902e-21	1.26734e-18
IQCJ.SCHIP1	-0.765886	0.0816136	-9.3843	1.32388e-20	6.08346e-18
IFI44L	0.697657	0.0747715	9.33052	2.16637e-20	9.64375e-18
HLA.DQB1	0.71384	0.0728242	8.96827	1.04714e-18	1.16442e-16
LEPR	-0.614553	0.0690778	-8.89654	1.04804e-18	4.52403e-16
SESN3	-0.782579	0.0882327	-8.86949	1.32724e-18	5.56075e-16
C6orf62	-0.833895	0.0944241	-8.83138	1.84918e-18	7.52618e-16
STPG2	-0.620656	0.0707657	-8.77058	3.13007e-18	1.23855e-15
PLCG2	-0.808175	0.0927577	-8.71275	5.1478e-18	1.9819e-15
DNAJA1	-0.585356	0.0677107	-8.64497	9.18796e-18	3.35596e-15
FCGBP	-0.695065	0.0805063	-8.63367	1.0115e-17	3.6022e-15
FXR1	-0.73211	0.0853648	-8.57626	1.64586e-17	5.71834e-15
MLXIPL	0.751834	0.0879387	8.54953	2.06248e-17	6.99525e-15
KANSL1L	-0.725261	0.0851768	-8.51477	2.7631e-17	9.15358e-15
ZFHX4.AS1	-0.568411	0.0669471	-8.49045	3.38824e-17	1.09694e-14
TBCK	-0.771523	0.0912022	-8.45948	4.38975e-17	1.3896e-14
IL6ST	-0.816581	0.0973451	-8.38852	7.91961e-17	2.4525e-14
ARHGAP24	-0.916218	0.109284	-8.38381	8.23428e-17	2.49569e-14
MBNL2	-0.785923	0.0948513	-8.28585	1.84473e-16	5.47463e-14
RBMS3	-0.649321	0.0786846	-8.2522	2.42872e-16	7.06063e-14
LINC00486	-0.756994	0.0919739	-8.23053	2.89798e-16	8.25636e-14
CLECL1	-0.493365	0.0602695	-8.18598	4.16057e-16	1.15748e-13
SPATA13	0.72589	0.0886954	8.18408	4.22528e-16	1.15748e-13
SUCLG2.AS1	-0.525387	0.0647718	-8.11136	7.59454e-16	2.00341e-13
DNAJB6	-0.656859	0.0826251	-7.94987	2.74488e-15	6.94321e-13
MT3	0.617631	0.0777057	7.94834	2.77826e-15	6.94321e-13
HSPB1	-0.590488	0.0752337	-7.84872	6.06384e-15	1.4893e-12
MEF2C.AS1	-0.712504	0.0921421	-7.73266	1.48837e-14	3.59353e-12
SPARCL1	0.643527	0.0833652	7.71938	1.6481e-14	3.91285e-12
APOC1	0.626192	0.0814138	7.69147	2.04089e-14	4.76599e-12
DENND3	0.717225	0.0940648	7.62479	3.39089e-14	7.79084e-12
SKAP2	-0.769746	0.101454	-7.58716	4.50802e-14	1.01931e-11
GRIP1	-0.536244	0.0716154	-7.48784	9.49862e-14	2.11418e-11
HDAC9	-0.792115	0.106012	-7.47192	1.06947e-13	2.34379e-11
CTSS	-0.594296	0.0799731	-7.4312	1.447e-13	3.12312e-11
CD14	0.582216	0.0784993	7.41684	1.60924e-13	3.42144e-11
SUGT1	-0.530503	0.0716937	-7.39958	1.82797e-13	3.82934e-11
ADGRG1	0.672798	0.0912877	7.37008	2.27138e-13	4.68924e-11
ATF7IP	-0.690592	0.0943139	-7.32227	3.22434e-13	6.56154e-11
MIB1	-0.631126	0.0864237	-7.3027	3.71927e-13	7.46212e-11
HERC4	-0.702141	0.0961891	-7.29959	3.80447e-13	7.52703e-11
PAPOLA	-0.654753	0.0898412	-7.2879	4.14233e-13	8.08321e-11
NPAS3	-0.672568	0.092406	-7.2784	4.43839e-13	8.42998e-11
UTRN	-0.696552	0.0958237	-7.26909	4.74879e-13	8.867e-11
CCDC26	0.573689	0.0789356	7.26782	4.79298e-13	8.867e-11
KIAA1109	-0.693991	0.0956147	-7.2582	5.13896e-13	9.38518e-11
NMT1	-0.581517	0.0802055	-7.25034	5.44011e-13	9.80941e-11
LAPTM5	0.69366	0.0959027	7.23296	6.16862e-13	1.0984e-10
FRMD4B	0.711732	0.0987066	7.21058	7.24887e-13	1.27482e-10
HIST1H4H	-0.335053	0.0468028	-7.15882	1.05111e-12	1.82599e-10
SLC16A3	0.526092	0.0736069	7.14731	1.14119e-12	1.95859e-10
MS4A14	-0.475591	0.0666814	-7.1323	1.27026e-12	2.15415e-10
MIF	0.54317	0.0764682	7.10321	1.56239e-12	2.61838e-10
PTPRM	-0.569046	0.080445	-7.07373	1.92557e-12	3.1895e-10
AL353759.1	-0.304417	0.0436091	-6.98059	3.70695e-12	6.00062e-10
PTGES3	-0.588932	0.0848005	-6.94491	4.7539e-12	7.60892e-10
PIM1	0.450926	0.0656947	6.86396	8.3228e-12	1.31731e-09
ATP2C1	-0.666241	0.0971984	-6.85444	8.88569e-12	1.39095e-09
FAM214A	-0.554152	0.080911	-6.84891	9.22975e-12	1.42911e-09
STIP1	-0.460502	0.0672991	-6.84262	9.637e-12	1.47612e-09
HSP90AB1	-0.592495	0.0866259	-6.8397	9.83215e-12	1.48999e-09
SEM1	-0.5396	0.079075	-6.8239	1.0956e-11	1.64283e-09
KCNIP1	0.569446	0.0835371	6.81668	1.15105e-11	1.708e-09
ZNF638	-0.675152	0.100217	-6.73687	1.9806e-11	2.90862e-09
PRPF4B	-0.607534	0.0909387	-6.6807	2.89146e-11	4.20294e-09
LINC02246	-0.449563	0.0673183	-6.67817	2.94101e-11	4.23178e-09
LCP1	-0.526291	0.0788375	-6.67564	2.99129e-11	4.2611e-09
DPH6.DT	-0.475891	0.0713654	-6.66837	3.14059e-11	4.42947e-09
MBNL1	-0.728416	0.109499	-6.65226	3.49811e-11	4.88536e-09
LINC01515	-0.271113	0.0407839	-6.64754	3.61017e-11	4.9929e-09
HACD4	-0.430459	0.0651361	-6.60861	4.67913e-11	6.34858e-09
FUT8	-0.581043	0.0879222	-6.6086	4.67955e-11	6.34858e-09
PTOV1	-0.498736	0.0756238	-6.59496	5.12282e-11	6.88439e-09
ZC3HAV1	-0.540318	0.0824057	-6.55681	6.593e-11	8.77732e-09
PNISR	-0.643235	0.0986153	-6.52267	8.25322e-11	1.08858e-08
MAP1B	0.55167	0.0847719	6.5077	9.10453e-11	1.18985e-08
MRC1	-0.466718	0.0717746	-6.50255	9.41625e-11	1.2194e-08
SSBP2	-0.64316	0.0989852	-6.49754	9.73008e-11	1.24869e-08
CCDC144A	-0.552895	0.0851696	-6.49169	1.01095e-10	1.2858e-08
MAF	-0.630035	0.0974362	-6.46613	1.19432e-10	1.50558e-08
NCOA2	-0.631899	0.0978062	-6.46072	1.23716e-10	1.5459e-08
SLC11A1	0.583483	0.0903817	6.45576	1.27773e-10	1.58272e-08
PKM	0.539379	0.0837108	6.44336	1.38486e-10	1.70063e-08
FRRS1	-0.348153	0.0540588	-6.44027	1.41294e-10	1.72028e-08
SNAP23	-0.534783	0.0831958	-6.428	1.52985e-10	1.84684e-08
NRIP1	-0.633712	0.0988809	-6.40884	1.73162e-10	2.07286e-08
TET2	-0.600877	0.0937791	-6.40737	1.7482e-10	2.07526e-08
ST6GALNAC3	0.638827	0.0998171	6.39998	1.8335e-10	2.15853e-08
NR3C1	-0.595412	0.093122	-6.39389	1.90689e-10	2.22653e-08
OVCH1.AS1	-0.230971	0.0361693	-6.38582	2.0086e-10	2.32621e-08
CC2D2B	0.46363	0.0729489	6.35555	2.43959e-10	2.80257e-08
CEBPD	0.526117	0.0830094	6.33805	2.72877e-10	3.10971e-08
MBD5	-0.624698	0.0985954	-6.33597	2.76515e-10	3.12616e-08
MOBP	-0.373732	0.0591296	-6.32055	3.05118e-10	3.42237e-08
BMI1	-0.409218	0.0648766	-6.30764	3.31271e-10	3.68668e-08
FCHO2	-0.526282	0.0835756	-6.29707	3.54289e-10	3.91228e-08
HSPE1	-0.377265	0.0600845	-6.2789	3.97577e-10	4.35653e-08
CYSLTR1	-0.33475	0.0533251	-6.27754	4.01024e-10	4.36075e-08
ARAP1	-0.539018	0.0862289	-6.25101	4.74251e-10	5.11796e-08
NAMPT	0.423264	0.0677272	6.24954	4.78679e-10	5.12691e-08
RNF150	0.516869	0.0827894	6.24319	4.98241e-10	5.29659e-08
SYNDIG1	0.563917	0.0903722	6.23994	5.0855e-10	5.36614e-08
ATM	-0.632575	0.1014	-6.2384	5.13494e-10	5.37848e-08
NEDD4L	-0.569485	0.0913994	-6.23073	5.38903e-10	5.60341e-08
DHFR	0.485644	0.0780989	6.21832	5.82608e-10	6.01395e-08
GAB1	-0.582848	0.0938387	-6.21117	6.0935e-10	6.20013e-08
SPECC1	-0.552508	0.089361	-6.18288	7.27393e-10	7.34873e-08
PTPRG	0.526471	0.085217	6.178	7.49912e-10	7.52289e-08
DLEU1	-0.658998	0.107329	-6.13996	9.50225e-10	9.39997e-08
FGD4	-0.651483	0.10631	-6.12815	1.02243e-09	1.00445e-07
CCNG2	-0.429675	0.0704342	-6.10037	1.21401e-09	1.17643e-07
FSCN1	0.465501	0.0763021	6.10076	1.21109e-09	1.17643e-07
MTRNR2L12	0.477345	0.0785202	6.07927	1.3825e-09	1.33066e-07
CCDC85B	0.378785	0.0623684	6.07334	1.43377e-09	1.37074e-07
SLC4A7	-0.598225	0.0987151	-6.06012	1.55496e-09	1.47669e-07
DOCK10	-0.637234	0.105539	-6.03788	1.7818e-09	1.68091e-07
ZFYVE16	-0.518391	0.0859265	-6.03296	1.8361e-09	1.72074e-07
HIBCH	-0.506951	0.0841749	-6.02259	1.95602e-09	1.82114e-07
C12orf4	-0.417874	0.0694515	-6.01678	2.02656e-09	1.87457e-07
AC131944.1	0.382965	0.0638237	6.00037	2.23933e-09	2.05802e-07
KIFC3	0.323778	0.0540887	5.98606	2.44242e-09	2.23028e-07
OGA	-0.535406	0.0899538	-5.95201	3.00085e-09	2.72274e-07
HIST1H2BD	-0.315499	0.0532854	-5.92092	3.61783e-09	3.26177e-07
CCT3	-0.408182	0.0691344	-5.90418	3.9997e-09	3.58338e-07
PDK4	-0.406534	0.0691255	-5.88111	4.5909e-09	4.08734e-07
ITPR2	-0.631611	0.107546	-5.87294	4.81992e-09	4.26458e-07
ZNF782	-0.418713	0.0715296	-5.8537	5.40431e-09	4.75213e-07
NRGN	0.447043	0.0767236	5.82667	6.34304e-09	5.50955e-07
SND1	0.540178	0.0927626	5.82323	6.47321e-09	5.58854e-07
SHOC1	-0.369254	0.0635701	-5.80862	7.0565e-09	6.05541e-07
HIVEP3	0.524201	0.0906074	5.78541	8.08935e-09	6.90017e-07
RPS6	0.43998	0.0760924	5.78218	8.24435e-09	6.99052e-07
DNAJB1	-0.352748	0.0611304	-5.77042	8.83309e-09	7.4454e-07
SNX3	-0.41631	0.0724213	-5.74845	1.00443e-08	8.41654e-07
LCORL	-0.523875	0.0912599	-5.74047	1.0523e-08	8.76606e-07
NLRP1	-0.41983	0.0732645	-5.73034	1.11634e-08	9.24549e-07
SLC7A5	0.396458	0.0692737	5.72306	1.16459e-08	9.58938e-07
TBC1D5	-0.60606	0.106227	-5.70533	1.29093e-08	1.05686e-06
CEP162	-0.383989	0.0673679	-5.69988	1.33236e-08	1.07967e-06
SRGN	0.468617	0.0822183	5.69967	1.33396e-08	1.07967e-06
RSRC2	-0.431134	0.0757355	-5.69263	1.38952e-08	1.11829e-06
EEF1A2	0.371385	0.0653255	5.68515	1.45097e-08	1.1547e-06
CNOT2	-0.526966	0.0927571	-5.68114	1.48495e-08	1.16868e-06
LARP7	-0.414225	0.072953	-5.67798	1.51233e-08	1.18369e-06
CKB	0.462242	0.0815127	5.67079	1.57631e-08	1.22703e-06
ASB3	-0.486455	0.0863771	-5.63176	1.97286e-08	1.52735e-06
ATP5ME	0.441295	0.0783785	5.6303	1.9894e-08	1.53184e-06
ZFPM2.AS1	0.389559	0.0692062	5.62896	2.00482e-08	1.53541e-06
CRELD1	-0.386576	0.068708	-5.62637	2.03477e-08	1.55001e-06
ZNF706	-0.451799	0.0804181	-5.61812	2.13308e-08	1.59925e-06
FKBP4	-0.372423	0.0662889	-5.61818	2.13235e-08	1.59925e-06
NFAT5	-0.508798	0.0905616	-5.61826	2.13142e-08	1.59925e-06
TACC1	-0.482518	0.0861605	-5.60022	2.36256e-08	1.76202e-06
ZNF800	-0.45817	0.0818302	-5.59903	2.37868e-08	1.76481e-06
ARGLU1	-0.492935	0.0883379	-5.58011	2.6491e-08	1.95526e-06
ZFC3H1	-0.487803	0.0874886	-5.57562	2.71757e-08	1.99545e-06
C17orf67	-0.318497	0.0571816	-5.56993	2.80671e-08	2.05034e-06
AF127936.2	-0.353233	0.0635367	-5.55951	2.97747e-08	2.16398e-06
HSPD1	-0.390664	0.0703137	-5.55602	3.03686e-08	2.19594e-06
PIP4K2A	-0.550656	0.0991619	-5.5531	3.08747e-08	2.22126e-06
TMEM176B	-0.387863	0.0699293	-5.54651	3.20468e-08	2.294e-06
SPATS2L	-0.455515	0.0826027	-5.51454	3.83737e-08	2.73316e-06
MIA2	-0.46696	0.0848144	-5.50567	4.03325e-08	2.85839e-06
PHACTR2	-0.465143	0.0845643	-5.50046	4.15277e-08	2.92852e-06
TRA2A	-0.500726	0.0912504	-5.48739	4.46833e-08	3.13553e-06
PLTP	0.304621	0.0555759	5.48117	4.62657e-08	3.23066e-06
ST13	-0.391731	0.0715845	-5.47229	4.86163e-08	3.37824e-06
TFRC	0.343279	0.0628572	5.46125	5.17035e-08	3.57532e-06
SHTN1	-0.560243	0.10279	-5.45037	5.49298e-08	3.78007e-06
ARID1B	-0.562688	0.10328	-5.44817	5.56078e-08	3.80833e-06
ITM2B	-0.536967	0.0985837	-5.44681	5.60284e-08	3.81878e-06
ABHD13	-0.355863	0.0653664	-5.44413	5.68706e-08	3.85772e-06
CYP27A1	-0.404264	0.0743253	-5.43913	5.84718e-08	3.94754e-06
MITD1	-0.351846	0.0647429	-5.43451	5.99898e-08	4.02547e-06
RPS25	0.423701	0.0779737	5.4339	6.01913e-08	4.02547e-06
RFNG	-0.347393	0.0641056	-5.41909	6.53377e-08	4.34923e-06
RPL19	0.430181	0.0794746	5.41281	6.7643e-08	4.48174e-06
CCDC18.AS1	-0.486295	0.0898937	-5.40967	6.88259e-08	4.539e-06
CGGBP1	-0.39998	0.0740929	-5.39836	7.32609e-08	4.80922e-06
TSHR	-0.283611	0.0525701	-5.39491	7.46662e-08	4.87899e-06
ZBTB1	-0.4263	0.0790954	-5.3897	7.68375e-08	4.99795e-06
NBPF26	-0.311748	0.0578654	-5.38746	7.77885e-08	5.0368e-06
CDC42SE1	-0.443642	0.0823987	-5.38409	7.9246e-08	5.10796e-06
UBQLN1	-0.409954	0.0762467	-5.37668	8.25384e-08	5.29621e-06
PADI2	0.477083	0.0887573	5.37514	8.32384e-08	5.31718e-06
SF3B1	-0.479839	0.0893683	-5.36923	8.59843e-08	5.46807e-06
ATG4C	-0.47868	0.0891993	-5.3664	8.73255e-08	5.52867e-06
SETBP1	-0.436874	0.0815111	-5.35968	9.06005e-08	5.71064e-06
EXOC6B	-0.509224	0.0950332	-5.35838	9.12496e-08	5.72621e-06
ITSN2	-0.498236	0.0932427	-5.34343	9.90226e-08	6.1734e-06
TMTC2	-0.429435	0.080373	-5.34302	9.92424e-08	6.1734e-06
SKP2	-0.33069	0.0620649	-5.32813	1.07634e-07	6.66627e-06
CXCL12	-0.30813	0.0578556	-5.32584	1.08989e-07	6.72096e-06
TNRC18	0.480783	0.0903059	5.32394	1.10122e-07	6.76157e-06
RPL32	0.428142	0.0804746	5.32022	1.1237e-07	6.87003e-06
PHC2	0.501357	0.0947914	5.28906	1.33061e-07	8.10022e-06
PPP3R1	-0.498664	0.0943909	-5.28297	1.37516e-07	8.3358e-06
LIMK2	0.342134	0.0647867	5.28094	1.39032e-07	8.392e-06
CTBS	-0.364117	0.0692641	-5.25693	1.58236e-07	9.47088e-06
HECTD2	-0.451715	0.0859214	-5.2573	1.57921e-07	9.47088e-06
FCGR2A	-0.419	0.0797856	-5.25157	1.62868e-07	9.70732e-06
RPL37	0.422001	0.0804368	5.24637	1.67482e-07	9.94074e-06
LINC00278	-0.429977	0.0821555	-5.2337	1.79254e-07	1.05953e-05
DPY19L1	-0.364151	0.0696294	-5.22984	1.82993e-07	1.07716e-05
AOAH	-0.527507	0.101088	-5.21832	1.94628e-07	1.14094e-05
BAZ2B	-0.527501	0.101327	-5.20594	2.07915e-07	1.21383e-05
CBR4	-0.426518	0.0824927	-5.17037	2.51176e-07	1.45447e-05
PACS1	-0.484146	0.093689	-5.16759	2.54909e-07	1.47011e-05
ANKDD1B	-0.258809	0.0501198	-5.16381	2.60054e-07	1.48774e-05
UTP23	-0.330434	0.0640468	-5.15926	2.6639e-07	1.51789e-05
AL035446.2	-0.336285	0.0652682	-5.15236	2.76283e-07	1.56799e-05
FTH1	0.469733	0.0912464	5.14796	2.82776e-07	1.59215e-05
MIR646HG	0.468143	0.0909298	5.1484	2.82116e-07	1.59215e-05
SLC39A10	-0.456642	0.0888043	-5.14211	2.91632e-07	1.63555e-05
GLUL	0.4407	0.0857321	5.14043	2.94229e-07	1.64364e-05
HMGB1	-0.441825	0.0861032	-5.13134	3.08653e-07	1.71748e-05
BCO2	-0.363662	0.0708967	-5.12947	3.11705e-07	1.72772e-05
SIGLEC10	0.392081	0.0765514	5.12181	3.24518e-07	1.79176e-05
RPS11	0.414621	0.0810591	5.11505	3.36239e-07	1.84931e-05
LINC00862	-0.324161	0.0634102	-5.11213	3.41423e-07	1.87061e-05
HIST2H2BF	-0.334056	0.0654136	-5.10683	3.51031e-07	1.91587e-05
FP236383.3	0.508487	0.0996461	5.10293	3.58271e-07	1.94052e-05
SNRNP48	-0.315713	0.0619382	-5.09723	3.69121e-07	1.99172e-05
FKBP5	0.56379	0.110626	5.09634	3.70843e-07	1.99297e-05
TAB2	-0.515312	0.101127	-5.09567	3.72152e-07	1.99297e-05
UBN2	-0.414675	0.0814179	-5.09317	3.77041e-07	1.99881e-05
NUDT16L1	-0.253443	0.0497611	-5.0932	3.76987e-07	1.99881e-05
CHMP2A	-0.269158	0.052849	-5.09296	3.77451e-07	1.99881e-05
BAG3	-0.246853	0.048483	-5.09153	3.80284e-07	2.00635e-05
CETN3	-0.266218	0.0524039	-5.08011	4.03624e-07	2.12163e-05
GNAS	-0.491381	0.0967821	-5.07718	4.09836e-07	2.14636e-05
HIF1A	0.446524	0.0880821	5.06942	4.26751e-07	2.22676e-05
PHF20L1	-0.432458	0.0854848	-5.05889	4.50745e-07	2.34338e-05
CALM2	0.468905	0.0927876	5.05353	4.63474e-07	2.4008e-05
ERO1B	-0.347407	0.0687681	-5.05186	4.6749e-07	2.41282e-05
ZDHHC21	-0.443307	0.0877899	-5.04964	4.72918e-07	2.43203e-05
USF2	-0.395694	0.0783876	-5.04792	4.77148e-07	2.44496e-05
SLC40A1	-0.309704	0.0614004	-5.04401	4.86905e-07	2.48601e-05
DYRK1A	-0.482792	0.0959537	-5.03151	5.1943e-07	2.6426e-05
ATP10D	-0.406336	0.0808251	-5.02735	5.30722e-07	2.69044e-05
ZEB2	-0.548466	0.109174	-5.02379	5.40552e-07	2.73056e-05
DLEU7	-0.375236	0.0747215	-5.0218	5.46128e-07	2.74897e-05
FBXL17	-0.490006	0.0977723	-5.01171	5.75293e-07	2.88558e-05
SELENOP	-0.330112	0.065991	-5.00238	6.03572e-07	3.0168e-05
P4HA1	-0.444618	0.0889496	-4.99854	6.15592e-07	3.06612e-05
IFNGR1	-0.479743	0.0960703	-4.99366	6.31198e-07	3.1329e-05
SDK1	0.461698	0.0925637	4.9879	6.50142e-07	3.21572e-05
LINC01588	-0.231705	0.0465304	-4.97965	6.78215e-07	3.34296e-05
SNX2	-0.411469	0.082769	-4.97129	7.07819e-07	3.47686e-05
AL163541.1	-0.524332	0.105499	-4.97003	7.12395e-07	3.48731e-05
ANKRD17	-0.495137	0.0997621	-4.96318	7.37772e-07	3.59917e-05
TRA2B	-0.427816	0.0864129	-4.95084	7.8566e-07	3.8197e-05
THEMIS2	0.355094	0.0717841	4.94669	8.02423e-07	3.88793e-05
SORL1	-0.525191	0.106282	-4.94148	8.23984e-07	3.96681e-05
MYLPF	-0.275347	0.0557225	-4.94141	8.24272e-07	3.96681e-05
CELF6	-0.261384	0.05297	-4.93458	8.53358e-07	4.09296e-05
RNPC3	-0.398912	0.0808743	-4.9325	8.62422e-07	4.12255e-05
HSPA8	-0.290778	0.0590549	-4.92386	9.01021e-07	4.29266e-05
SLC1A3	0.560146	0.113847	4.92014	9.18155e-07	4.35971e-05
RBIS	-0.304078	0.0618389	-4.91727	9.31616e-07	4.40892e-05
TLE4	-0.429804	0.0875269	-4.91054	9.63847e-07	4.54636e-05
PHIP	-0.484251	0.0986487	-4.90884	9.72142e-07	4.57035e-05
S100A9	0.157742	0.0321978	4.89916	1.02083e-06	4.78346e-05
PPM1K	-0.376866	0.0770341	-4.8922	1.05727e-06	4.92185e-05
TNS3	0.450383	0.092052	4.8927	1.05464e-06	4.92185e-05
KMO	-0.220971	0.0452187	-4.88671	1.08691e-06	5.04332e-05
CREB1	-0.408954	0.0837001	-4.88594	1.09111e-06	5.04639e-05
DDX17	-0.508627	0.104127	-4.88467	1.09812e-06	5.06235e-05
INTS6.AS1	-0.280117	0.0573733	-4.88236	1.11093e-06	5.10492e-05
SLC15A2	-0.407379	0.0834892	-4.87942	1.12747e-06	5.14772e-05
OGFRL1	-0.448363	0.0918836	-4.87969	1.12597e-06	5.14772e-05
TRAPPC8	-0.41035	0.0842329	-4.87161	1.17257e-06	5.33651e-05
MAG	-0.250796	0.0515034	-4.86951	1.18502e-06	5.37601e-05
EPB41L2	-0.527792	0.108499	-4.8645	1.21516e-06	5.49522e-05
KIF20B	-0.282391	0.058081	-4.86201	1.23037e-06	5.54641e-05
SARAF	-0.400231	0.082426	-4.85564	1.27024e-06	5.70808e-05
TTBK2	-0.427734	0.0881196	-4.85402	1.28057e-06	5.73639e-05
ABHD3	-0.395251	0.0814415	-4.85319	1.28588e-06	5.7421e-05
MTHFD1L	0.471766	0.0978851	4.8196	1.52028e-06	6.76762e-05
TICAM2	-0.299876	0.0622795	-4.815	1.55534e-06	6.90212e-05
CCNH	-0.478431	0.0994158	-4.81243	1.57535e-06	6.96923e-05
GLIPR1	-0.323975	0.0673737	-4.80863	1.60532e-06	7.07981e-05
HIST1H2BH	-0.15961	0.0331998	-4.80757	1.61375e-06	7.09472e-05
ETV6	0.493359	0.102645	4.80647	1.62259e-06	7.09472e-05
MPHOSPH8	-0.379887	0.0790387	-4.80634	1.62364e-06	7.09472e-05
MORC3	-0.385175	0.0802073	-4.80224	1.65695e-06	7.21814e-05
HHIP	-0.274868	0.0572978	-4.79719	1.69893e-06	7.37841e-05
UPF2	-0.398987	0.0833555	-4.78657	1.79046e-06	7.7523e-05
UBA6.AS1	-0.353336	0.0739018	-4.78116	1.8389e-06	7.93794e-05
MKNK2	-0.299223	0.0626019	-4.77977	1.85154e-06	7.96835e-05
CTTNBP2	-0.463049	0.096923	-4.7775	1.87239e-06	8.03378e-05
WNT5A	0.359372	0.0752878	4.77331	1.91139e-06	8.17651e-05
NCDN	0.353876	0.0741666	4.77136	1.92981e-06	8.23057e-05
NAA16	-0.371823	0.0780116	-4.76625	1.979e-06	8.41517e-05
NBPF1	-0.32949	0.0691686	-4.76358	2.00512e-06	8.50089e-05
CTNND1	0.446865	0.0939018	4.75886	2.0522e-06	8.67466e-05
SRRM1	-0.389378	0.0818504	-4.7572	2.069e-06	8.7198e-05
SLC25A19	0.271979	0.0571877	4.75591	2.08212e-06	8.74922e-05
NINJ1	0.354625	0.0745894	4.75436	2.09805e-06	8.79023e-05
HSD17B4	-0.381496	0.0803011	-4.75082	2.13473e-06	8.91768e-05
NCOA1	-0.468621	0.0986974	-4.74805	2.16394e-06	9.01324e-05
RPS24	0.419127	0.0886203	4.72947	2.3699e-06	9.84236e-05
EZH1	-0.346573	0.0733501	-4.72491	2.42326e-06	0.000100347
CHN1	0.383968	0.0813008	4.72281	2.44817e-06	0.000101085
POLK	-0.404648	0.0857045	-4.72144	2.46464e-06	0.000101471
ADCY7	-0.383332	0.0812223	-4.71954	2.48755e-06	0.000102119
PIP5K1B	-0.369197	0.0782849	-4.71607	2.52994e-06	0.000103523
METTL9	-0.340722	0.072255	-4.71555	2.5363e-06	0.000103523
HNRNPH1	-0.434631	0.0922249	-4.71273	2.57148e-06	0.000104659
ZNF471	-0.210517	0.0447082	-4.7087	2.62241e-06	0.000106428
VPS13C	-0.479488	0.101918	-4.70467	2.67428e-06	0.000108225
SESN1	-0.420096	0.0893309	-4.7027	2.70002e-06	0.000108957
SH3RF3	0.460539	0.097972	4.70073	2.72599e-06	0.000109694
RPL3	0.386486	0.082331	4.69429	2.81247e-06	0.000112855
ZNF106	-0.389563	0.0830712	-4.68951	2.87848e-06	0.000115179
ITGAV	0.404946	0.0868337	4.66347	3.26454e-06	0.000130261
FRG1.DT	-0.28896	0.0620412	-4.65755	3.35891e-06	0.000133653
NAV3	-0.485146	0.104246	-4.65385	3.41932e-06	0.000135677
TLR2	0.44125	0.0949282	4.64825	3.51272e-06	0.000138229
ADGRD1	-0.183281	0.0394285	-4.64844	3.50944e-06	0.000138229
NPIPA5	-0.185088	0.0398106	-4.64922	3.49638e-06	0.000138229
PPP1R12B	-0.401229	0.086366	-4.64568	3.55643e-06	0.000139563
PFKFB3	0.376003	0.0811548	4.63315	3.77674e-06	0.000147801
TPI1	0.320175	0.0691454	4.63046	3.82586e-06	0.000149313
CCDC30	-0.322289	0.0696304	-4.62856	3.86069e-06	0.000149921
ARHGAP31	0.402749	0.0870243	4.62801	3.87092e-06	0.000149921
TMEM68	-0.261008	0.0563988	-4.6279	3.87301e-06	0.000149921
TAPT1.AS1	-0.390612	0.0846278	-4.61565	4.10668e-06	0.000157681
NIPBL	-0.473581	0.102592	-4.61616	4.0967e-06	0.000157681
SCAF11	-0.429532	0.0930485	-4.61621	4.09561e-06	0.000157681
CCT4	-0.305756	0.0662519	-4.61505	4.1185e-06	0.00015771
RB1CC1	-0.391751	0.0850577	-4.6057	4.30631e-06	0.000164459
CCDC88A	-0.453694	0.0985269	-4.60478	4.32536e-06	0.000164745
BHLHE40	0.261712	0.05685	4.60355	4.35074e-06	0.00016508
CTNNBL1	-0.340041	0.07387	-4.60323	4.35734e-06	0.00016508
ANAPC16	-0.380891	0.0828373	-4.59807	4.46584e-06	0.000168743
PTPN20	-0.21734	0.0473206	-4.59293	4.57624e-06	0.000172456
NEFH	0.180091	0.0392182	4.59203	4.5959e-06	0.00017274
DUSP1	0.310756	0.067726	4.58843	4.67524e-06	0.00017526
RPS27A	0.362623	0.0791009	4.58432	4.76752e-06	0.000177784
TCAIM	-0.331621	0.0723304	-4.58481	4.75628e-06	0.000177784
CLU	0.393371	0.0859575	4.57635	4.95123e-06	0.000184152
SRGAP1	-0.45624	0.0997498	-4.57385	5.01017e-06	0.000185859
CALCOCO1	-0.307225	0.0672651	-4.56737	5.16612e-06	0.000191146
ELP4	-0.382045	0.0836755	-4.56579	5.20503e-06	0.000192087
SNAP25	0.363626	0.0797909	4.55724	5.41963e-06	0.00019949
RGL2	-0.322823	0.0708703	-4.55512	5.47404e-06	0.000200973
GPR34	-0.342041	0.0751089	-4.55394	5.50472e-06	0.00020158
ADAMTS17	0.291579	0.0640455	4.55268	5.53747e-06	0.00020226
MAP3K8	0.353879	0.077753	4.55132	5.57302e-06	0.000203037
HPGDS	-0.334468	0.0736451	-4.54163	5.83362e-06	0.00021199
FAIM2	0.337106	0.0742709	4.53887	5.90987e-06	0.00021367
JUNB	0.299463	0.0659771	4.53889	5.90911e-06	0.00021367
CD86	-0.412532	0.0909067	-4.53798	5.93464e-06	0.000213991
IRF8	-0.334108	0.073633	-4.53747	5.94878e-06	0.000213991
TRMT1L	-0.295828	0.0652139	-4.53628	5.98221e-06	0.000214651
SNCB	0.308624	0.0680506	4.53522	6.01206e-06	0.00021518
COMMD3	-0.272193	0.0600318	-4.53415	6.04248e-06	0.000215727
ANKRD49	-0.325908	0.071986	-4.52737	6.23786e-06	0.000222146
ABCC4	0.425359	0.0940658	4.52193	6.39929e-06	0.000227327
CA8	-0.262233	0.0580125	-4.52029	6.44846e-06	0.000228503
PRR5	0.283789	0.0628155	4.51782	6.52363e-06	0.000230593
BBX	-0.424375	0.0939955	-4.51484	6.61527e-06	0.000233254
PUS10	-0.24762	0.0549294	-4.50798	6.83113e-06	0.000239176
PCM1	-0.446662	0.0990699	-4.50855	6.8129e-06	0.000239176
TUBA1C	-0.241655	0.0536071	-4.5079	6.8336e-06	0.000239176
FER	-0.452816	0.100633	-4.49968	7.10117e-06	0.000247326
SREBF1	0.309324	0.0687393	4.49995	7.09214e-06	0.000247326
HIST1H4E	-0.157993	0.0351625	-4.49322	7.3183e-06	0.000254266
EMSY	-0.356662	0.0794553	-4.48884	7.46943e-06	0.000258886
LDLRAD4	0.479332	0.106846	4.48618	7.56245e-06	0.000261474
NEDD9	0.327737	0.0731045	4.48313	7.67041e-06	0.000264564
RBM14	-0.31813	0.0710032	-4.48051	7.76476e-06	0.000267172
PNLDC1	-0.134644	0.0301376	-4.46766	8.24206e-06	0.000282911
SNX18	-0.303763	0.068171	-4.4559	8.70357e-06	0.000298034
RPL12	0.343761	0.0771864	4.45364	8.79501e-06	0.000300443
ITGB3BP	-0.294693	0.0662131	-4.45066	8.91682e-06	0.000303876
RTN4	-0.449355	0.101104	-4.44451	9.17403e-06	0.000311895
AK3	-0.289501	0.0651571	-4.44313	9.23257e-06	0.000313138
RPL8	0.355163	0.0799923	4.43997	9.36822e-06	0.000316984
FAM13A	-0.427356	0.0962903	-4.4382	9.44482e-06	0.000318065
MAFIP	-0.162261	0.0365561	-4.43869	9.4237e-06	0.000318065
CACYBP	-0.261988	0.0590659	-4.43551	9.56267e-06	0.000321274
NCOA7	-0.386113	0.0870758	-4.43422	9.61984e-06	0.000322434
AKIRIN2	-0.286307	0.0645792	-4.43342	9.6552e-06	0.00032286
MYOM1	-0.238095	0.0537193	-4.43221	9.70943e-06	0.000323913
AL162253.2	-0.335753	0.0757775	-4.43077	9.77382e-06	0.000325299
CYBRD1	-0.303019	0.0684072	-4.42963	9.82524e-06	0.000326248
HELB	-0.254106	0.0575871	-4.41256	1.0627e-05	0.00035205
TRIP12	-0.413349	0.0937026	-4.41128	1.06893e-05	0.000352823
LINC02712	0.306557	0.0694973	4.41107	1.06999e-05	0.000352823
SIKE1	-0.239612	0.0543296	-4.41035	1.07352e-05	0.000353171
PHF21A	-0.422884	0.0960037	-4.40487	1.10081e-05	0.000361313
PPP1R21	-0.36737	0.0834663	-4.40142	1.11832e-05	0.000366218
PAX8.AS1	-0.27692	0.0629382	-4.39987	1.12625e-05	0.000366478
RIN3	0.405441	0.0921507	4.39976	1.12683e-05	0.000366478
DDX3Y	-0.280977	0.0638606	-4.39984	1.12642e-05	0.000366478
ARMH1	0.306972	0.0698964	4.39181	1.16853e-05	0.000379174
TBC1D8B	-0.219107	0.0499155	-4.38957	1.18056e-05	0.000382207
CCDC112	-0.270202	0.0616123	-4.38552	1.20259e-05	0.000388457
ENGASE	-0.312817	0.0714014	-4.3811	1.22706e-05	0.000395462
RNF217	-0.3521	0.08053	-4.37228	1.2773e-05	0.000410725
CEP290	-0.324449	0.0742527	-4.36952	1.29344e-05	0.000414978
UBE2B	-0.344613	0.0789885	-4.36283	1.33336e-05	0.000426826
RBM15	-0.234361	0.0537455	-4.36056	1.34716e-05	0.000430275
FYB1	-0.461584	0.105886	-4.35927	1.3551e-05	0.000431843
MOB1B	-0.385927	0.088555	-4.35805	1.3626e-05	0.000433263
EIF4A1	0.375814	0.0862471	4.35741	1.36657e-05	0.00043356
ARL15	-0.434943	0.0998565	-4.35568	1.37731e-05	0.000435995
KIDINS220	-0.382804	0.0879276	-4.35363	1.39016e-05	0.000439087
IQCB1	-0.342539	0.0788122	-4.34627	1.4373e-05	0.000451974
MTBP	-0.201274	0.0463051	-4.34669	1.43457e-05	0.000451974
TUT7	-0.37313	0.0860696	-4.33521	1.51092e-05	0.000474076
BET1	-0.258246	0.0596316	-4.33069	1.54208e-05	0.000482789
TLR4	-0.304653	0.0704059	-4.32709	1.56732e-05	0.000489616
TBC1D16	0.348674	0.0806215	4.32482	1.58341e-05	0.000493449
AXL	0.344838	0.0797427	4.32438	1.58652e-05	0.000493449
SCN2B	0.168965	0.0390849	4.32303	1.59619e-05	0.000495377
TMSB4X	0.417032	0.0965122	4.32103	1.61065e-05	0.000498775
FRYL	-0.405894	0.0940386	-4.31625	1.64568e-05	0.000508519
CSF1R	0.438037	0.101596	4.31157	1.68062e-05	0.000518192
CHD2	-0.411486	0.0955335	-4.30724	1.71363e-05	0.000527194
MCF2	-0.226417	0.0525722	-4.30677	1.71722e-05	0.000527194
SFPQ	-0.401426	0.0933436	-4.30052	1.76607e-05	0.000541025
TUBA4A	0.186766	0.0434374	4.29966	1.7729e-05	0.000541951
KIF2A	-0.346321	0.0806374	-4.2948	1.81191e-05	0.00055269
HK2	0.287631	0.067123	4.28514	1.8919e-05	0.000573643
TMEM71	-0.223609	0.0521837	-4.28504	1.89268e-05	0.000573643
ST3GAL6	-0.388642	0.0907232	-4.28382	1.90305e-05	0.000574342
RPS8	0.353203	0.0824983	4.28134	1.92424e-05	0.000579508
CEBPB	0.342742	0.0802262	4.27219	2.00434e-05	0.00060236
CD53	-0.382337	0.0895169	-4.27111	2.01401e-05	0.000603991
RPL36A	0.306509	0.0718281	4.26726	2.04889e-05	0.00061316
STAB1	0.39299	0.092125	4.26584	2.06184e-05	0.000614628
BLNK	-0.393532	0.0922534	-4.26578	2.06242e-05	0.000614628
AMPD2	0.286496	0.067221	4.26201	2.09728e-05	0.00062371
NKAIN2	-0.343714	0.0806619	-4.26117	2.10506e-05	0.00062472
GTF3C3	-0.265405	0.0623188	-4.25883	2.12709e-05	0.000629946
CRYZ	-0.214042	0.0502913	-4.25603	2.15369e-05	0.00063387
HERC1	-0.405251	0.0952103	-4.25638	2.15033e-05	0.00063387
LPAR2	-0.222092	0.0521774	-4.25648	2.14938e-05	0.00063387
SCFD2	0.373816	0.0878861	4.25342	2.17884e-05	0.000639951
SOS1	-0.391616	0.0921879	-4.24802	2.23164e-05	0.000654108
CHST11	0.457449	0.107843	4.24179	2.29402e-05	0.000671011
N4BP2L2	-0.426108	0.100502	-4.23982	2.31419e-05	0.000675524
RNF166	0.334351	0.0788705	4.23923	2.32015e-05	0.000675879
DNAJB2	-0.33534	0.0791178	-4.23849	2.32775e-05	0.000676116
AL354809.1	-0.219615	0.0518177	-4.23823	2.33045e-05	0.000676116
XRRA1	-0.298422	0.0704536	-4.23573	2.35635e-05	0.000682239
BAALC.AS1	-0.213735	0.0505437	-4.22871	2.43059e-05	0.000700886
CLK1	-0.378552	0.0896352	-4.22325	2.48987e-05	0.00071653
N4BP2	-0.271436	0.0643039	-4.22115	2.51299e-05	0.000721724
LINC01001	0.317742	0.0752953	4.21995	2.52629e-05	0.000724084
KLHL2	0.352577	0.0835711	4.21889	2.53819e-05	0.000725409
DLG2	-0.413274	0.0979775	-4.21805	2.54751e-05	0.000725785
TRAF6	-0.262358	0.0622489	-4.21466	2.58584e-05	0.00073377
PRELID1	0.220914	0.0524396	4.21274	2.60785e-05	0.000738545
LDAH	-0.257492	0.0611803	-4.20874	2.65412e-05	0.000750157
BUB3	-0.25323	0.0602781	-4.20103	2.74546e-05	0.000772906
RUBCNL	-0.343814	0.0818354	-4.20128	2.74243e-05	0.000772906
ZFP36L1	0.420353	0.100081	4.20014	2.75625e-05	0.000774414
SLC8A1	-0.466541	0.111217	-4.19485	2.82084e-05	0.000791001
2021-03-01	-0.435356	0.10382	-4.19339	2.83905e-05	0.000794545
CLASP1	-0.40654	0.097029	-4.18988	2.88303e-05	0.00080527
RBBP6	-0.31311	0.0747487	-4.18884	2.89619e-05	0.000807362
TBC1D14	0.358298	0.0856156	4.18497	2.94564e-05	0.000819542
SEC14L1	0.357248	0.0854504	4.18077	3.00019e-05	0.000833092
SP100	0.401326	0.0960212	4.17956	3.01603e-05	0.000835862
RPL23	0.291747	0.0698648	4.17588	3.06493e-05	0.000847766
RAP1GDS1	-0.371234	0.0891415	-4.16454	3.22016e-05	0.000887256
MYRF	-0.21861	0.0524879	-4.16497	3.21423e-05	0.000887256
LYST	-0.399147	0.0958974	-4.16223	3.25273e-05	0.000891888
RPS6KA2	0.394828	0.0948646	4.16202	3.25575e-05	0.000891888
MKLN1	-0.415371	0.0997915	-4.16239	3.25053e-05	0.000891888
TUBB4B	0.216448	0.0520152	4.16124	3.26675e-05	0.000893185
ZSCAN12	-0.138498	0.0333092	-4.15794	3.31402e-05	0.000904371
CSF2RA	0.354843	0.0853673	4.15666	3.33247e-05	0.000907668
XACT	0.300703	0.0723602	4.15565	3.34725e-05	0.000909953
C22orf34	0.290768	0.070017	4.15281	3.38869e-05	0.000919463
HIST2H2AA4	-0.207994	0.0501326	-4.14889	3.44694e-05	0.000933491
ARHGAP8	0.206698	0.0498287	4.14818	3.45758e-05	0.000934595
VPS13B	-0.419381	0.101133	-4.14681	3.47811e-05	0.000938365
UBE2D1	-0.236844	0.057146	-4.14455	3.51242e-05	0.000945831
TIAM1	-0.38113	0.0920231	-4.14168	3.55629e-05	0.000955837
KTN1	-0.376999	0.0911051	-4.13807	3.61244e-05	0.000969101
CCND1	0.268998	0.0650985	4.13217	3.70582e-05	0.000990419
CCDC50	-0.361129	0.0874878	-4.12777	3.77699e-05	0.00100755
NBEA	-0.391613	0.0949013	-4.12653	3.79723e-05	0.00101106
DNM1	0.332108	0.0805047	4.12533	3.817e-05	0.00101442
AL353135.2	-0.152455	0.0369803	-4.12259	3.86239e-05	0.00102348
PSTK	-0.183608	0.0445437	-4.12197	3.87263e-05	0.00102348
LRRK2	-0.382411	0.0927696	-4.12216	3.86957e-05	0.00102348
BBS9	-0.377611	0.0917689	-4.11481	3.99409e-05	0.00105363
LINC01170	-0.213529	0.0519269	-4.1121	4.04098e-05	0.00106403
MYL5	-0.174445	0.0424352	-4.11086	4.0625e-05	0.00106772
IQGAP2	-0.297492	0.072384	-4.10991	4.07922e-05	0.00107014
PGM5	-0.363541	0.0884833	-4.10859	4.1025e-05	0.00107427
TMEM160	0.253641	0.0617727	4.10603	4.14777e-05	0.00108413
EAF2	-0.294048	0.0716494	-4.10398	4.1845e-05	0.00109172
FMNL2	0.434683	0.106205	4.09288	4.38882e-05	0.00114294
INTS3	-0.267555	0.0654057	-4.0907	4.42997e-05	0.00115155
DYRK4	-0.231542	0.0566605	-4.08649	4.51064e-05	0.00117038
ADGRE1	0.1538	0.037645	4.08555	4.52877e-05	0.00117295
GCNA	-0.204898	0.0501618	-4.08475	4.54424e-05	0.00117482
SQSTM1	-0.306037	0.0749705	-4.0821	4.5961e-05	0.00118608
KRIT1	-0.3078	0.0754277	-4.08073	4.62317e-05	0.0011909
PPP6R2	0.371896	0.0911599	4.0796	4.64541e-05	0.00119447
MIS12	-0.176666	0.0433108	-4.07902	4.65697e-05	0.00119529
AL161785.1	-0.250143	0.0613595	-4.07667	4.70398e-05	0.00120439
ARID4A	-0.341312	0.0837286	-4.0764	4.70933e-05	0.00120439
MYO1G	0.152921	0.0375416	4.07337	4.7708e-05	0.00121792
VASH1	0.347354	0.0853054	4.07189	4.80092e-05	0.00122342
SPINDOC	-0.203983	0.0501104	-4.07068	4.82592e-05	0.00122759
TMEM144	-0.302262	0.0742901	-4.06867	4.86733e-05	0.00123592
HLA.DQA1	0.224535	0.0552645	4.06291	4.98824e-05	0.00126437
HLA.DPB1	0.30224	0.0744132	4.06165	5.01516e-05	0.00126789
MTM1	-0.300719	0.0740428	-4.06143	5.01995e-05	0.00126789
FHIT	-0.435711	0.107298	-4.06075	5.03439e-05	0.00126929
TMOD2	-0.321482	0.0792065	-4.05879	5.07662e-05	0.00127768
CDC37	0.294682	0.0726566	4.05582	5.14107e-05	0.00129161
SOCS3	0.130312	0.0322178	4.04473	5.3891e-05	0.00134754
CD226	0.269709	0.0666836	4.0446	5.39207e-05	0.00134754
CYP39A1	-0.105939	0.0262124	-4.04155	5.46218e-05	0.00136267
LTC4S	0.280664	0.0694618	4.04056	5.48527e-05	0.00136366
MAZ	-0.295272	0.0730743	-4.04071	5.48172e-05	0.00136366
PCGF5	-0.315891	0.0783067	-4.03403	5.63909e-05	0.00139946
CNOT4	-0.357603	0.0886885	-4.03212	5.68466e-05	0.00140831
LINC02432	-0.228637	0.0567251	-4.03061	5.7211e-05	0.00141243
AMH	-0.119299	0.0295961	-4.03088	5.71463e-05	0.00141243
SLC25A24	-0.233912	0.0580955	-4.02634	5.82522e-05	0.00143487
PANK2	-0.325348	0.0808103	-4.02606	5.83215e-05	0.00143487
TMSB10	0.367555	0.0913534	4.02344	5.89707e-05	0.00144585
RPL35	0.332883	0.082729	4.02378	5.88862e-05	0.00144585
NUFIP2	-0.365302	0.0908413	-4.02132	5.95014e-05	0.00145635
PMS1	-0.340373	0.0847111	-4.01805	6.03289e-05	0.00147381
PALD1	0.387523	0.0964544	4.01768	6.04216e-05	0.00147381
ATP6V0A1	-0.355844	0.088632	-4.01485	6.11463e-05	0.00148894
KRCC1	-0.292959	0.0730599	-4.00984	6.24499e-05	0.00151384
RBM47	0.394702	0.0984368	4.0097	6.24878e-05	0.00151384
FMN1	-0.427096	0.106512	-4.00986	6.24464e-05	0.00151384
GPR155	-0.325576	0.0812116	-4.00899	6.26745e-05	0.00151579
PPP3CA	-0.413112	0.103181	-4.00376	6.40673e-05	0.00154684
UBE2D3	-0.375109	0.0937995	-3.99905	6.53478e-05	0.00157243
ANKAR	-0.29109	0.0728441	-3.99607	6.61713e-05	0.00158422
CLDN15	-0.176045	0.0440524	-3.99627	6.61153e-05	0.00158422
MX1	0.25998	0.0650494	3.99665	6.60108e-05	0.00158422
TATDN1	-0.287658	0.0720005	-3.99523	6.64056e-05	0.00158716
SRPK2	-0.36631	0.0916996	-3.99468	6.65593e-05	0.00158817
LINC00205	-0.160448	0.0401917	-3.99207	6.72915e-05	0.00160296
MIS18BP1	-0.355609	0.0891184	-3.9903	6.77919e-05	0.00161218
MEGF9	-0.304078	0.0762445	-3.9882	6.83924e-05	0.00162375
SPI1LONG	0.312768	0.0784753	3.98556	6.91514e-05	0.00163904
PIGL	0.251437	0.0630976	3.9849	6.93433e-05	0.00164085
SPEN	-0.332582	0.083635	-3.9766	7.17935e-05	0.00169602
RPL22L1	0.203275	0.0511453	3.97446	7.24365e-05	0.00170555
ARID2	-0.35622	0.0896203	-3.97477	7.23437e-05	0.00170555
SLX4IP	-0.319403	0.0804218	-3.9716	7.33073e-05	0.00172321
RPL14	0.303423	0.0764666	3.96804	7.44036e-05	0.00174596
CCDC154	-0.180132	0.0454001	-3.96766	7.45204e-05	0.00174596
AHSA1	-0.24454	0.0618023	-3.95681	7.79661e-05	0.00182369
CPM	0.35497	0.0897961	3.95307	7.91892e-05	0.00184926
ARHGAP5	-0.346685	0.0877276	-3.95183	7.95958e-05	0.00185571
CTSD	0.357772	0.0905601	3.95066	7.99862e-05	0.00186177
SNX30	-0.319306	0.0808535	-3.94919	8.0476e-05	0.00187012
PROX1	-0.219414	0.0555715	-3.94832	8.07666e-05	0.00187381
PLGLB1	-0.209749	0.0531588	-3.94572	8.16431e-05	0.00189107
ERBIN	-0.388075	0.0983816	-3.94459	8.2025e-05	0.00189683
RAB10	0.369122	0.0935876	3.94414	8.21805e-05	0.00189734
FOLH1	-0.191365	0.0485391	-3.94249	8.2745e-05	0.00190685
LYPLAL1	-0.310056	0.0786695	-3.94124	8.31717e-05	0.00191094
SMAD5	-0.316974	0.0804782	-3.93864	8.40751e-05	0.00192858
SMCHD1	-0.350949	0.0891799	-3.93529	8.52471e-05	0.00195232
ZBTB20	-0.414108	0.105349	-3.93083	8.68361e-05	0.00198552
AL078600.1	-0.276416	0.0703395	-3.92975	8.72261e-05	0.00198836
WWP1	-0.324784	0.0826485	-3.92971	8.72394e-05	0.00198836
YWHAH	0.312161	0.0794506	3.92899	8.74979e-05	0.00199107
CPD	-0.258054	0.0657191	-3.92662	8.83615e-05	0.00200586
RNF125	-0.265073	0.06751	-3.92643	8.84296e-05	0.00200586
DCBLD2	-0.243216	0.0619618	-3.92525	8.8861e-05	0.00201244
PRPSAP1	-0.26283	0.0669932	-3.92323	8.96064e-05	0.0020261
MYO5A	-0.356414	0.090925	-3.91987	9.08567e-05	0.00205111
CAB39	-0.364703	0.0931487	-3.91528	9.2595e-05	0.00208705
IFI44	0.282829	0.0723497	3.9092	9.49407e-05	0.00213654
DMTF1	-0.342572	0.0876763	-3.90723	9.57121e-05	0.0021505
ROCK2	-0.336069	0.0861134	-3.90263	9.75411e-05	0.00218815
ATP6V0B	-0.328112	0.0841265	-3.90022	9.85108e-05	0.00220642
SLC24A2	-0.306339	0.0785689	-3.89898	9.90122e-05	0.00221417
VASP	0.221411	0.0568261	3.8963	0.000100111	0.00223524
MMADHC	-0.200416	0.0515017	-3.89145	0.00010212	0.00227653
NCK2	0.373248	0.0959555	3.8898	0.000102812	0.00228837
ARHGEF12	-0.326091	0.0840564	-3.87942	0.000107272	0.00238393
GOPC	-0.287101	0.0740715	-3.876	0.000108783	0.00241086
GON7	-0.116933	0.0301693	-3.87591	0.000108823	0.00241086
OTUD7B	-0.209952	0.0541813	-3.87498	0.000109236	0.00241626
CNOT6L	-0.324673	0.0838751	-3.8709	0.00011107	0.00245301
PLAC8	-0.216298	0.0558868	-3.87028	0.000111353	0.00245546
PIBF1	-0.324185	0.0838056	-3.86829	0.00011226	0.00247164
SNORC	-0.171487	0.0443436	-3.86723	0.000112748	0.00247855
MGAT1	-0.327831	0.0847839	-3.86667	0.000113006	0.00248039
DLG1	-0.360305	0.0931968	-3.86607	0.000113282	0.00248263
KATNAL2	-0.23144	0.0598736	-3.86547	0.000113557	0.00248483
SLC2A3	0.251225	0.0650563	3.86165	0.000115336	0.00251988
RAD51B	-0.38584	0.0999617	-3.85988	0.000116174	0.00253294
PAN2	-0.234026	0.060657	-3.85819	0.000116974	0.00254397
ELF2	-0.361624	0.0937605	-3.85689	0.000117592	0.0025535
GDAP2	-0.289584	0.0751156	-3.85517	0.000118417	0.0025675
LINC01608	-0.208607	0.0542018	-3.84872	0.000121563	0.00263171
RAD21	-0.289546	0.0752477	-3.84791	0.000121964	0.0026324
PTBP3	-0.348715	0.0906186	-3.84816	0.00012184	0.0026324
GPR135	-0.220022	0.0571917	-3.8471	0.000122366	0.00263707
NFYB	-0.193585	0.0503309	-3.84623	0.000122794	0.0026423
SERPINE1	0.274995	0.0715078	3.84566	0.00012308	0.00264446
VAMP8	0.231032	0.0600901	3.84476	0.000123532	0.00265018
OXR1	0.396399	0.103126	3.84382	0.000124001	0.00265624
PELI2	-0.332403	0.0864936	-3.84309	0.000124368	0.00266009
RNASET2	-0.401043	0.104395	-3.84157	0.000125136	0.00267251
NPEPPS	-0.331024	0.0862758	-3.83681	0.000127574	0.0027205
TMEM131	-0.345567	0.0901783	-3.83204	0.000130062	0.0027694
NADK2	-0.240966	0.0628961	-3.83117	0.000130519	0.00277499
KHDRBS1	-0.302955	0.0790889	-3.83056	0.000130838	0.00277762
ZNF85	-0.176387	0.0460545	-3.82996	0.000131159	0.0027803
PROCA1	-0.178036	0.0464981	-3.82887	0.000131734	0.00278834
CAT	-0.208531	0.0545058	-3.82585	0.000133351	0.00281837
IP6K2	-0.262704	0.0686985	-3.824	0.00013435	0.00282274
ZNF518A	-0.323448	0.0845614	-3.82501	0.000133807	0.00282274
NUAK1	-0.317462	0.0830072	-3.82451	0.000134077	0.00282274
COG6	-0.287756	0.0752479	-3.82411	0.000134296	0.00282274
CDC40	-0.268924	0.070372	-3.82147	0.000135734	0.00284342
DDIT4	0.290804	0.0761391	3.81937	0.000136884	0.0028633
LSP1	0.141497	0.0370682	3.81719	0.000138093	0.00288435
BCAT1	0.287261	0.0752734	3.81623	0.000138628	0.0028913
FASTKD1	-0.285206	0.0747748	-3.8142	0.000139769	0.00291083
MTRNR2L8	0.14935	0.0391601	3.81382	0.000139978	0.00291092
GPCPD1	-0.322553	0.0847367	-3.80653	0.000144144	0.00299319
DNASE1	-0.236674	0.062185	-3.80597	0.000144471	0.00299562
AC106865.2	-0.276668	0.0727077	-3.80521	0.00014491	0.00300036
PPID	-0.235284	0.0618562	-3.80373	0.000145779	0.00301396
HIKESHI	-0.22531	0.0592578	-3.80221	0.000146672	0.00302804
SRSF5	-0.331139	0.0871448	-3.79987	0.000148056	0.00305218
SLC6A6	0.255953	0.0673688	3.79929	0.000148401	0.00305488
BTRC	-0.328064	0.0864276	-3.79583	0.000150473	0.00309306
PGGT1B	-0.28059	0.0739305	-3.79533	0.000150775	0.0030948
MEF2C	-0.41619	0.109742	-3.79245	0.000152525	0.00312622
BANP	-0.276527	0.0730647	-3.78468	0.000157339	0.00322026
MX2	0.230995	0.0610408	3.78427	0.0001576	0.00322095
CDK13	-0.356868	0.0943188	-3.78364	0.000158	0.00322452
TMEM59L	0.277599	0.0734162	3.78117	0.000159565	0.00325179
MAMDC2	-0.243276	0.0643554	-3.78021	0.000160182	0.0032597
SIGIRR	-0.207318	0.0548485	-3.77983	0.000160425	0.00325999
AL078459.1	-0.15488	0.040986	-3.77885	0.000161052	0.00326808
STMN1	0.251749	0.0666565	3.77681	0.00016237	0.00329012
IKBKE	0.219982	0.0582779	3.7747	0.000163738	0.00331314
FLG.AS1	-0.226003	0.0598802	-3.77425	0.000164034	0.00331442
ABCA8	-0.211261	0.055984	-3.7736	0.000164462	0.00331837
EFCAB7	-0.210979	0.05593	-3.77219	0.000165388	0.00333233
MAL	-0.168697	0.0447378	-3.77079	0.000166317	0.00334227
EXOC4	-0.383893	0.101817	-3.77041	0.000166567	0.00334227
ABCA1	0.320063	0.0848887	3.77038	0.000166586	0.00334227
BCL2A1	0.121478	0.0322359	3.7684	0.000167903	0.00336396
EIF1B.AS1	-0.26131	0.069349	-3.76804	0.000168147	0.00336412
SNHG12	0.250342	0.0664482	3.76748	0.000168525	0.00336696
ATP6V1B2	-0.33481	0.0888786	-3.76705	0.000168814	0.003368
ZNF155	-0.18457	0.0490347	-3.76408	0.000170822	0.0034033
USP47	-0.335608	0.0892652	-3.75968	0.000173838	0.00345854
PSMC3IP	-0.139021	0.0370333	-3.75394	0.000177844	0.00353331
ABHD2	0.291929	0.077779	3.75332	0.000178282	0.00353709
ATP1A3	0.248952	0.0663433	3.75248	0.000178879	0.003544
SRGAP2	-0.346557	0.10881	-0.427876	0.000179669	0.00356796
PDCD7	-0.200423	0.0534499	-3.74973	0.000180839	0.00357785
TRERF1	0.274241	0.0731574	3.74864	0.000181621	0.00358833
GRB2	0.34476	0.0919929	3.74768	0.000182314	0.00359703
DPH6	0.287292	0.0767179	3.74479	0.000184419	0.00363354
SLC25A32	-0.245753	0.0657163	-3.73961	0.00018824	0.00370371
DNAJA4	-0.188029	0.0503148	-3.73706	0.000190146	0.00373603
CGNL1	0.234204	0.0627017	3.73521	0.000191543	0.00375832
ARHGAP15	-0.410484	0.110101	-3.72825	0.000196879	0.0038524
TNFSF13	0.235423	0.063144	3.72835	0.0001968	0.0038524
LYRM7	-0.186719	0.0501123	-3.72602	0.000198619	0.00388111
PNRC1	-0.265606	0.0712988	-3.72525	0.00019922	0.00388752
TXNIP	-0.341261	0.0916537	-3.72338	0.000200699	0.00391103
EYA4	-0.132925	0.0357044	-3.72294	0.000201048	0.00391247
UBASH3B	0.29918	0.0803972	3.72127	0.000202371	0.00393284
IMMP2L	-0.380964	0.102404	-3.72019	0.000203235	0.00394425
CD58	0.278226	0.0748086	3.71918	0.00020405	0.00395468
C16orf72	-0.225825	0.0607843	-3.71519	0.000207276	0.00401174
ZBTB44	-0.300978	0.0810581	-3.71312	0.000208974	0.00403913
ITGB1BP1	-0.214681	0.0578324	-3.71212	0.000209794	0.00404949
ZNF596	-0.157304	0.0423833	-3.71145	0.000210348	0.00405469
MYO1E	0.313028	0.084359	3.71067	0.000210995	0.00405616
KLHL4	-0.191727	0.0516813	-3.7098	0.00021172	0.00406462
CALM1	0.327039	0.0882061	3.70766	0.0002135	0.00409329
NDUFS5	0.234565	0.0633144	3.70477	0.00021594	0.00413159
PWWP3A	-0.308588	0.0832984	-3.70461	0.000216078	0.00413159
SORT1	-0.335332	0.0905329	-3.70398	0.00021661	0.0041362
KHDRBS2	-0.293012	0.0791638	-3.70134	0.000218862	0.00417361
GPR137C	-0.235013	0.0635005	-3.70097	0.000219185	0.00417418
ALG2	-0.159571	0.0431477	-3.69824	0.000221538	0.00421336
TMEM125	-0.10141	0.027435	-3.69638	0.000223162	0.0042386
BCL6	0.256186	0.0693661	3.69324	0.000225917	0.0042852
CINP	-0.151336	0.0409851	-3.69245	0.000226617	0.00429276
LMCD1.AS1	-0.243394	0.0659436	-3.69094	0.000227962	0.00431251
E2F6	-0.150544	0.0407923	-3.6905	0.000228353	0.00431417
GRK3	-0.357157	0.0967863	-3.69016	0.000228658	0.00431422
ACER3	0.325144	0.0881908	3.68682	0.000231661	0.00436509
SLC44A1	-0.322309	0.0874574	-3.68533	0.00023302	0.0043849
C7orf31	-0.156904	0.0425812	-3.68483	0.000233473	0.00438763
FAM177B	-0.289844	0.0786673	-3.68443	0.000233834	0.00438861
ZC3H14	-0.275689	0.07492	-3.67977	0.000238126	0.0044633
MBIP	-0.192169	0.0522912	-3.67497	0.000242626	0.00454167
ST5	0.258844	0.0704721	3.673	0.000244501	0.0045625
AASDHPPT	-0.236464	0.0643725	-3.67337	0.000244144	0.0045625
AEBP2	-0.315488	0.0858987	-3.67279	0.0002447	0.0045625
LINC01410	-0.274227	0.0746988	-3.6711	0.00024631	0.00458053
DICER1.AS1	-0.178577	0.0486435	-3.67113	0.000246282	0.00458053
ABCC5	-0.28603	0.0779377	-3.66998	0.000247387	0.00459456
UMAD1	-0.333375	0.0908799	-3.66831	0.000249005	0.00460659
CADPS2	-0.281444	0.0767177	-3.66856	0.000248759	0.00460659
DNA2	-0.187693	0.0511658	-3.66832	0.000248988	0.00460659
LINC01630	-0.168113	0.0458366	-3.66766	0.000249633	0.00461223
JAK2	-0.351239	0.0958879	-3.66302	0.00025418	0.00469015
ITPRID2	-0.274499	0.0749451	-3.66267	0.000254521	0.00469037
ZNF292	-0.355098	0.0969704	-3.66192	0.000255264	0.00469798
YPEL3	-0.307162	0.0839195	-3.6602	0.000256972	0.00472332
GIPC2	-0.188555	0.0515527	-3.65752	0.000259662	0.004764
PKP4	-0.283625	0.0775529	-3.65718	0.00026001	0.004764
TRPM7	-0.323097	0.0883504	-3.657	0.000260189	0.004764
RPL23A	0.245602	0.0671829	3.65573	0.000261476	0.00478141
TFEC	-0.333984	0.0914129	-3.65358	0.000263662	0.00481522
RPL31	0.247603	0.0677941	3.65229	0.000264987	0.00482052
MROH6	-0.177104	0.0484909	-3.65232	0.000264951	0.00482052
RPS3	0.296443	0.0811681	3.65221	0.000265061	0.00482052
EDA	-0.295865	0.0810152	-3.65198	0.000265306	0.00482052
SLC35A4	0.141099	0.0386832	3.64756	0.000269879	0.00489736
RPL24	0.265271	0.0728431	3.64167	0.000276098	0.00500384
EPSTI1	0.294218	0.0808118	3.64077	0.000277059	0.00501488
PSTPIP1	0.203074	0.0557873	3.64014	0.00027774	0.00501832
HMOX1	0.236477	0.0649673	3.63994	0.000277954	0.00501832
TREML1	0.201627	0.0554011	3.6394	0.000278531	0.00502238
OTULIN	-0.250618	0.0688792	-3.63852	0.000279484	0.00503319
TGFB1	0.299172	0.0823145	3.6345	0.000283857	0.00510548
AC112722.1	-0.145131	0.0399432	-3.63343	0.000285028	0.00512008
ZFYVE26	-0.217942	0.0600306	-3.63052	0.000288243	0.00517132
HIST1H2BE	-0.165199	0.0455124	-3.62976	0.000289086	0.00517992
XKR6	-0.316557	0.087301	-3.62605	0.000293257	0.00524806
KCNQ1	0.31188	0.086073	3.62343	0.000296222	0.00529445
BRWD1	-0.34558	0.095432	-3.62122	0.00029876	0.00533313
PIK3CA	-0.312084	0.0862123	-3.61995	0.000300223	0.00535254
RPS18	0.282557	0.0782052	3.61301	0.000308327	0.00548897
PILRB	-0.251686	0.0696663	-3.61274	0.000308646	0.00548897
PKN2	-0.356846	0.0988055	-3.6116	0.000310003	0.00549572
PELI1	0.35059	0.0970672	3.61183	0.000309737	0.00549572
AC105285.1	-0.210467	0.0582778	-3.61144	0.000310193	0.00549572
DAAM2	-0.197697	0.0547466	-3.61113	0.000310569	0.00549572
BVES.AS1	-0.172562	0.0478011	-3.60999	0.00031192	0.00551278
ARHGAP26	0.399284	0.110665	3.60805	0.000314257	0.0055472
NEAT1	-0.383484	0.106372	-3.60511	0.000317811	0.00560299
PKDCC	-0.173891	0.0482551	-3.60357	0.000319702	0.0056243
OLMALINC	-0.218585	0.0606594	-3.60348	0.000319809	0.0056243
LINC01619	0.222221	0.0617081	3.60116	0.000322664	0.00566053
OTUD6B.AS1	-0.204064	0.0566792	-3.60033	0.000323687	0.0056715
SLC35F5	-0.281838	0.0782901	-3.59992	0.000324192	0.00567336
PPIL4	-0.249301	0.0693147	-3.59666	0.000328264	0.00573757
PBX3	-0.320202	0.08909	-3.59415	0.000331434	0.00578587
CARNS1	-0.169114	0.0470949	-3.59092	0.000335547	0.0058505
SERF2	0.305429	0.0851005	3.58904	0.000337958	0.00588331
USE1	-0.176533	0.0491899	-3.58881	0.000338254	0.00588331
RPS27	0.304911	0.0849745	3.58826	0.000338967	0.00588852
TMEM119	-0.251524	0.0701045	-3.58784	0.000339512	0.0058908
BX255925.3	-0.215663	0.0601185	-3.58731	0.000340203	0.00589107
TRIP11	-0.280831	0.0782872	-3.58719	0.000340355	0.00589107
ROR1	-0.175982	0.0491071	-3.58364	0.000344995	0.00596414
MACROD2	-0.329916	0.0921413	-3.58055	0.000349084	0.00602751
IL1B	0.126242	0.0352704	3.57928	0.000350776	0.00604209
KCNJ2	-0.196889	0.0550078	-3.57929	0.000350759	0.00604209
NBPF14	-0.205161	0.0573329	-3.57841	0.000351937	0.0060438
PHLPP1	-0.301269	0.0841944	-3.57825	0.000352149	0.0060438
ODF3B	0.155758	0.0435228	3.57877	0.00035145	0.0060438
ZNF117	-0.229534	0.064183	-3.57625	0.000354844	0.00608274
TARSL2	-0.253092	0.070805	-3.57449	0.000357219	0.00611609
LILRB4	-0.227318	0.0636444	-3.5717	0.000361038	0.00617405
GAPDH	0.318517	0.0892545	3.56864	0.000365248	0.00623855
EVI5	-0.339888	0.0952611	-3.56796	0.000366199	0.00624731
ADGRB3	-0.329343	0.0923291	-3.56706	0.000367458	0.00625381
C8orf88	-0.125712	0.0352407	-3.56725	0.000367181	0.00625381
SCARB2	-0.292734	0.0821005	-3.56556	0.000369553	0.00628196
SLC9A9	-0.390311	0.109567	-3.56232	0.000374123	0.00635207
MELTF.AS1	-0.164676	0.0462451	-3.56094	0.00037608	0.00637768
PRR16	-0.188802	0.0530488	-3.55903	0.000378814	0.00641641
NPHP3	-0.258587	0.0727355	-3.55518	0.000384384	0.00650303
C3	0.354304	0.0996911	3.55402	0.000386075	0.00652389
BCAS3	-0.342246	0.0963295	-3.55287	0.000387753	0.00653673
MAP2K5	-0.317831	0.0895179	-3.55047	0.00039129	0.00658856
KDM5D	-0.226658	0.063857	-3.54946	0.000392778	0.00660581
ENO1	0.263755	0.074325	3.54867	0.000393953	0.00661775
PAIP2B	-0.13855	0.0390526	-3.54778	0.000395287	0.00663235
PLK3	0.216082	0.0609283	3.5465	0.000397198	0.00665504
ROBO3	-0.220876	0.0622844	-3.54625	0.000397574	0.00665504
DECR1	-0.250128	0.0705778	-3.544	0.000400965	0.00670393
LINC01411	-0.135827	0.0383557	-3.54124	0.000405173	0.00676634
STK38L	-0.295134	0.0834069	-3.53849	0.000409396	0.00682088
WDR27	-0.235318	0.0666859	-3.52875	0.000424686	0.00706325
LINC00159	-0.185881	0.0526785	-3.52859	0.000424936	0.00706325
ASPA	-0.160327	0.0454534	-3.52728	0.000427043	0.00709001
CACNG7	-0.157233	0.0445893	-3.52626	0.00042868	0.0071089
MDM1	-0.166928	0.0473471	-3.52562	0.000429716	0.00711011
UBR5.AS1	-0.211091	0.0599698	-3.51995	0.000438963	0.00724568
ZNF831	-0.132917	0.0377608	-3.51998	0.000438907	0.00724568
DEF8	-0.23267	0.06611	-3.51943	0.000439814	0.00725133
ABCA7	-0.217327	0.0617753	-3.51803	0.000442131	0.00726431
RPL36	0.293248	0.0833506	3.51824	0.000441776	0.00726431
TTC28.AS1	-0.250878	0.0713114	-3.51806	0.000442074	0.00726431
DNASE1L2	-0.117145	0.0333474	-3.51286	0.000450784	0.00739795
AC126177.3	-0.228751	0.065127	-3.51239	0.000451579	0.00740247
HACE1	-0.26389	0.075144	-3.5118	0.00045258	0.00741034
ATF2	-0.276311	0.0786888	-3.51144	0.000453183	0.0074117
TRAK2	-0.247267	0.0704582	-3.50942	0.000456628	0.00745947
ELMO1.AS1	-0.238076	0.0678598	-3.50835	0.000458455	0.00748074
MRPS31	-0.240693	0.0686122	-3.50802	0.000459022	0.00748143
FBXL4	-0.284829	0.0812268	-3.50659	0.00046149	0.00751306
TRIM4	-0.21938	0.0626224	-3.50323	0.000467322	0.00759932
KCNMB2.AS1	0.260609	0.0744043	3.50261	0.000468405	0.0076027
HLA.A	0.273097	0.0779788	3.50219	0.000469131	0.0076027
LRMP	-0.306917	0.08763	-3.50242	0.000468729	0.0076027
ARHGEF11	-0.275433	0.0787046	-3.49958	0.000473738	0.00766864
IL1RAP	0.291567	0.0833489	3.49815	0.00047626	0.00770071
STAU2	-0.32697	0.0934795	-3.49777	0.000476937	0.00770292
ACVR1B	0.228865	0.0654553	3.49651	0.000479196	0.00773063
C8orf37.AS1	-0.224819	0.0643898	-3.49153	0.000488165	0.00786641
DDX21	0.229118	0.0656368	3.49069	0.000489701	0.00788226
TENM4	-0.31012	0.0888612	-3.48994	0.000491073	0.00789541
ANXA1	-0.113066	0.032431	-3.48635	0.000497677	0.00799124
ITPR1	-0.314946	0.0903783	-3.48475	0.000500652	0.00802226
CSGALNACT1	-0.355492	0.102035	-3.484	0.000502042	0.00803549
FAM204A	-0.248808	0.0714317	-3.48316	0.000503624	0.00805176
TMEM163	0.241719	0.0770668	-3.48054	0.000588323	0.00809491
AC138150.1	0.202875	0.0583015	3.47976	0.000510026	0.00814498
PTPRD	-0.305506	0.0879547	-3.47344	0.000522121	0.0083288
GPHN	-0.333243	0.0959929	-3.47153	0.000525835	0.00837866
PRH1	-0.225956	0.0651059	-3.4706	0.000527668	0.00839846
SPOCK2	0.198031	0.057065	3.47027	0.00052831	0.0083993
TYROBP	0.237945	0.082693	3.45887	0.000534637	0.00844415
RALGAPB	-0.269987	0.0778745	-3.46694	0.000534852	0.00849383
BIN1	0.330689	0.0954295	3.46527	0.000538184	0.00853722
HSPA6	-0.20104	0.0580332	-3.46422	0.000540281	0.00856095
FAM192A	-0.262347	0.0757694	-3.46244	0.000543838	0.00860775
PCID2	-0.219166	0.0633035	-3.46214	0.000544445	0.00860779
PRDX6	-0.206755	0.0597438	-3.46069	0.000547382	0.00864462
RAB3A	0.178726	0.0516871	3.45784	0.000553162	0.00872624
GTF2H2C	-0.200387	0.0579726	-3.45659	0.000555732	0.00874741
ZNF207	-0.308119	0.0891376	-3.45667	0.000555574	0.00874741
SPOPL	-0.274195	0.0793446	-3.45574	0.00055747	0.00876508
PARG	-0.284974	0.0824732	-3.45536	0.000558265	0.0087679
LINC02427	-0.102392	0.0296759	-3.45036	0.00056866	0.00891151
C21orf91	-0.153774	0.0445653	-3.45053	0.0005683	0.00891151
CWF19L2	-0.275665	0.0799118	-3.44961	0.000570223	0.00892618
FAM160A2	-0.184455	0.0534854	-3.4487	0.000572147	0.00894647
MIR3142HG	-0.155934	0.045225	-3.44796	0.000573721	0.00896124
PRELID2	-0.251492	0.072954	-3.44727	0.00057518	0.00897419
LPAR1	-0.286775	0.0832263	-3.44572	0.00057846	0.00900659
DIP2B	-0.350446	0.101705	-3.44569	0.000578521	0.00900659
PUDP	0.232794	0.067603	3.44355	0.000583111	0.00906813
CEP192	-0.286502	0.0832929	-3.43969	0.000591442	0.00918767
TERF1	-0.215422	0.0626563	-3.43815	0.000594806	0.00922985
DNAJC9	-0.21568	0.062761	-3.43653	0.000598349	0.00927474
ATRX	-0.343474	0.0999811	-3.43539	0.000600881	0.00930385
CERT1	-0.302976	0.0882165	-3.43446	0.000602937	0.00932556
TUBA1A	-0.216151	0.0629555	-3.43339	0.000605299	0.00935194
RSF1	-0.303205	0.0883203	-3.43302	0.00060612	0.00935448
THRB	-0.288519	0.0840632	-3.43217	0.000608028	0.00936079
SNX31	-0.122339	0.0356437	-3.43227	0.000607806	0.00936079
CHSY1	0.282264	0.0822458	3.43195	0.000608501	0.00936079
FAM135A	-0.333971	0.0973754	-3.42973	0.000613496	0.00942746
UBR2	-0.298302	0.0870013	-3.4287	0.000615801	0.00944251
UQCRB	0.24637	0.0718538	3.42876	0.000615667	0.00944251
CHI3L1	0.176682	0.0515812	3.42533	0.000623468	0.00954979
SPATA1	-0.183758	0.0536562	-3.42474	0.000624821	0.00954997
ZDHHC2	-0.26688	0.0779214	-3.42499	0.000624246	0.00954997
CEP44	-0.204154	0.0596364	-3.42331	0.000628087	0.00958961
MAST2	-0.248858	0.072707	-3.42275	0.000629376	0.009599
RAP1A	0.341062	0.0997028	3.42078	0.000633935	0.00965819
SENP7	-0.288343	0.0843093	-3.42006	0.00063561	0.00967336
AL392172.2	-0.327996	0.0959841	-3.41719	0.000642322	0.00976508
FBXO11	-0.336057	0.0983893	-3.41558	0.000646106	0.00981213
RACK1	0.264043	0.0773463	3.41377	0.000650392	0.0098667
MPC1	-0.212906	0.0623807	-3.413	0.000652224	0.00988397
RBMS3.AS3	-0.130755	0.0383265	-3.4116	0.000655571	0.00992413
ZSWIM8	-0.251724	0.0738109	-3.4104	0.000658462	0.00995731
SGPL1	-0.252006	0.0739387	-3.4083	0.000663513	0.0100231
RASA1	-0.332708	0.0976811	-3.40606	0.000668965	0.0100947
RGS16	0.154262	0.045295	3.40572	0.000669809	0.0100968
JMJD1C	-0.35751	0.105051	-3.4032	0.00067598	0.010179
TMEM79	-0.126153	0.0370749	-3.40264	0.00067735	0.0101889
GPX3	0.131444	0.0386523	3.40068	0.000682218	0.0102456
GPATCH8	-0.307283	0.090363	-3.40054	0.000682562	0.0102456
RPS6KA5	-0.277117	0.0815726	-3.39718	0.000690969	0.0103609
FKBP1A	0.235191	0.0692487	3.39633	0.000693113	0.0103821
CLCA4	-0.100626	0.0296308	-3.396	0.000693928	0.0103834
VPS8	-0.317623	0.093544	-3.39544	0.000695352	0.0103938
PTPRJ	0.347233	0.102299	3.39429	0.000698268	0.0104155
TNFSF10	-0.158448	0.0467004	-3.39285	0.000701915	0.010459
MIR210HG	0.134149	0.039544	3.39241	0.000703047	0.0104649
IFI30	0.199187	0.0587275	3.39172	0.000704813	0.0104802
HBS1L	-0.250261	0.073796	-3.39125	0.00070602	0.0104872
HERC2	-0.306906	0.0905316	-3.39004	0.000709124	0.0105224
NDUFV2.AS1	-0.115803	0.0341826	-3.38777	0.000714997	0.0105985
INTS6	-0.286147	0.0844895	-3.38678	0.000717571	0.0106145
COMMD6	-0.181961	0.0537223	-3.38706	0.000716845	0.0106145
DYNC2LI1	-0.192927	0.0570262	-3.38312	0.000727151	0.0107451
RGS4	0.169597	0.0501636	3.38087	0.000733111	0.0108219
LASP1	-0.238312	0.0705262	-3.37905	0.000737962	0.010871
PSMC3	0.175461	0.0519319	3.37868	0.000738949	0.0108743
RPL35A	0.239085	0.070796	3.3771	0.000743198	0.0109255
SLC35A3	-0.211636	0.0626807	-3.37641	0.000745039	0.0109413
HNRNPU	-0.3199	0.0947741	-3.37539	0.000747807	0.0109594
BAG2	-0.155311	0.0460126	-3.37541	0.000747752	0.0109594
YWHAG	0.274587	0.0813822	3.37404	0.000751473	0.0110018
SPRED1	-0.32917	0.0976039	-3.3725	0.000755651	0.0110516
MAP4K3	-0.306951	0.0910906	-3.36974	0.000763243	0.0111512
PNKD	0.238099	0.0706777	3.3688	0.000765844	0.0111777
TNFRSF10B	0.239213	0.0710424	3.36719	0.000770313	0.0112314
TERF2IP	0.255487	0.0758964	3.36626	0.000772885	0.0112574
PRRG3	-0.0943927	0.0280564	-3.36439	0.000778123	0.0113221
LARP1B	-0.235401	0.0699844	-3.36362	0.000780286	0.011342
TCP11L2	-0.19874	0.0591288	-3.36114	0.00078729	0.0114322
TNNI2	0.121963	0.0363008	3.35979	0.000791141	0.0114764
PICALM	-0.364142	0.108506	-3.35595	0.000802156	0.0116243
CEMIP2	0.224882	0.0670391	3.35449	0.000806373	0.0116632
ARMCX5.GPRASP2	-0.226627	0.0675599	-3.35446	0.000806479	0.0116632
PURB	-0.214756	0.0640406	-3.35344	0.000809443	0.0116919
WNT5B	-0.13481	0.0402032	-3.35321	0.000810102	0.0116919
RDX	-0.265268	0.0791339	-3.35214	0.000813231	0.0117194
ARL6IP1	0.253326	0.0755746	3.352	0.000813651	0.0117194
EFCAB11	-0.199719	0.0596101	-3.35043	0.000818259	0.0117738
KCTD1	-0.208692	0.0623145	-3.34901	0.000822439	0.011822
EFCAB6	-0.135626	0.0405097	-3.34797	0.000825502	0.0118541
HNRNPLL	-0.249337	0.0745109	-3.34632	0.000830415	0.0119007
ARRB2	-0.305101	0.0912041	-3.34526	0.000833597	0.0119343
EPS8	-0.320286	0.0958224	-3.34249	0.000841913	0.0120412
ANKRD46	-0.188963	0.0565406	-3.34207	0.000843184	0.0120473
HAGHL	-0.213777	0.0639754	-3.34155	0.000844761	0.0120577
FAM49B	-0.349972	0.104757	-3.34079	0.000847072	0.0120786
AIM2	-0.122792	0.0367591	-3.34045	0.000848092	0.0120811
PSMC4	0.179718	0.0538202	3.33923	0.00085181	0.0121219
LINC00960	-0.142075	0.0425675	-3.33765	0.000856645	0.0121543
TMBIM4	-0.275736	0.082607	-3.33792	0.00085583	0.0121543
MIR99AHG	-0.335944	0.100689	-3.33646	0.000860318	0.0121943
NDUFB10	0.197158	0.059103	3.33583	0.00086225	0.0122095
GNLY	-0.208577	0.0625487	-3.33463	0.000865962	0.0122499
CASP4	-0.209928	0.0629636	-3.33411	0.000867574	0.0122605
RHOU	-0.172235	0.0516631	-3.33382	0.000868491	0.0122613
KIAA1958	-0.213478	0.0640458	-3.3332	0.000870403	0.0122651
BCL2	0.313738	0.0941258	3.33318	0.000870481	0.0122651
GKAP1	-0.231353	0.0695206	-3.32783	0.000887284	0.0124879
UQCRC2	-0.239718	0.0720438	-3.32739	0.000888707	0.0124879
ELP2	-0.263294	0.0791311	-3.32732	0.000888922	0.0124879
MAP3K5	-0.328305	0.0987298	-3.32528	0.000895404	0.0125418
AP002336.2	-0.193305	0.0581308	-3.32534	0.000895231	0.0125418
FAM174B	-0.205477	0.061799	-3.32493	0.000896547	0.0125455
NRSN2	0.170454	0.0512934	3.32312	0.000902338	0.0126141
CU633967.1	-0.139504	0.0419927	-3.3221	0.000905641	0.0126479
NCOR2	0.282271	0.0849755	3.32179	0.000906646	0.0126495
CAMSAP2	-0.291706	0.0879334	-3.31735	0.000921125	0.012839
PTGDS	-0.297088	0.0895764	-3.31659	0.000923619	0.012854
USPL1	-0.230547	0.0695157	-3.31647	0.000924008	0.012854
P3H2	-0.268998	0.0811581	-3.31449	0.000930558	0.0129325
NLN	0.210811	0.0636474	3.31218	0.000938254	0.0130267
LINC01266	-0.170595	0.0515176	-3.31138	0.000940901	0.0130508
KRAS	-0.227154	0.0686441	-3.30915	0.000948402	0.013142
PCF11	-0.277909	0.0839922	-3.30874	0.000949785	0.0131484
RO60	-0.227214	0.0687174	-3.30649	0.000957415	0.0132411
UHMK1	-0.244321	0.0739375	-3.30443	0.000964461	0.0133115
PDCD4	-0.268625	0.0812984	-3.30418	0.000965303	0.0133115
SLC22A18	-0.12483	0.0377754	-3.30452	0.000964142	0.0133115
BLZF1	-0.191534	0.0579926	-3.30273	0.000970304	0.013333
TRPC1	-0.234634	0.0710442	-3.30266	0.00097055	0.013333
PCSK1	-0.104313	0.0315873	-3.30237	0.000971541	0.013333
STMN2	0.194856	0.0590038	3.30243	0.000971341	0.013333
RBM12B	-0.22839	0.0691421	-3.3032	0.000968693	0.013333
SEPTIN4	-0.183414	0.0555557	-3.30144	0.000974736	0.0133639
THOC1	-0.243306	0.0737287	-3.30002	0.000979672	0.0134187
FBXO8	-0.165511	0.0501827	-3.29818	0.000986103	0.0134938
SH3KBP1	-0.327927	0.0995026	-3.29567	0.000994914	0.0136013
BMPR2	0.298314	0.0905304	3.29519	0.000996613	0.0136115
AP4B1	-0.152761	0.0464157	-3.29114	0.001011	0.0137947
UBE2W	-0.298197	0.0906613	-3.28913	0.0010182	0.0138674
DLEU2	-0.337468	0.102615	-3.28868	0.00101983	0.0138674
SPESP1	-0.174368	0.0530208	-3.28867	0.00101988	0.0138674
KCNN4	0.145006	0.0441043	3.28779	0.00102305	0.0138794
EVI2B	-0.179511	0.0546166	-3.28676	0.00102681	0.0139171
ELK1	0.171377	0.0521916	3.28361	0.00103829	0.0140594
CCDC66	-0.244317	0.0744851	-3.28008	0.0010513	0.0142219
UBE2E2	-0.352592	0.107505	-3.27979	0.00105239	0.0142232
CRYL1	0.213761	0.0651867	3.27921	0.00105456	0.0142391
AL118516.1	0.186869	0.0570524	3.2754	0.00106882	0.0144179
SLK	-0.229934	0.0702658	-3.27235	0.00108037	0.01456
FES	-0.189605	0.0579513	-3.27179	0.0010825	0.0145748
PMPCA	0.181288	0.055422	3.27105	0.00108531	0.0145989
AL357522.1	-0.307824	0.0941602	-3.26915	0.0010926	0.0146831
TONSL	-0.116772	0.0357245	-3.26868	0.00109443	0.0146938
PIP4P2	-0.2166	0.0662921	-3.26736	0.00109952	0.0147343
L3HYPDH	-0.171275	0.0524161	-3.26761	0.00109856	0.0147343
YBX3	0.220807	0.0676022	3.26626	0.00110375	0.0147772
PANK3	-0.232432	0.0711718	-3.26579	0.00110561	0.0147882
ITGAX	0.281051	0.0860904	3.2646	0.00111024	0.0148361
P2RY12	-0.21009	0.0961351	-2.18536	0.001895	0.0148503
LINC01094	0.279216	0.0855526	3.26367	0.00111386	0.0148706
RPL22	0.202838	0.0621623	3.26304	0.00111635	0.0148899
MSH4	-0.172108	0.052789	-3.2603	0.00112712	0.0150054
SHISA5	0.184116	0.0564719	3.26031	0.00112709	0.0150054
UBA7	0.2393	0.0734224	3.25922	0.00113141	0.0150485
ACVR1	-0.224326	0.068883	-3.25662	0.0011418	0.0151725
CNRIP1	-0.193769	0.0595392	-3.25448	0.00115038	0.0152723
CFAP44	-0.19181	0.0589624	-3.25309	0.001156	0.0153326
DIP2A	-0.28516	0.0876749	-3.25247	0.00115853	0.0153518
DIRC3	-0.248341	0.0763619	-3.25216	0.0011598	0.0153545
TENT5A	-0.193075	0.0593904	-3.25094	0.00116474	0.0154055
BTBD9	0.303117	0.0932714	3.24983	0.00116928	0.0154511
KMT2A	-0.282784	0.0871049	-3.24648	0.00118308	0.0156191
CTSH	-0.258086	0.0795249	-3.24535	0.00118778	0.0156667
PPP2R3C	-0.240185	0.0740175	-3.24498	0.0011893	0.0156721
ATP6V0E2	0.187161	0.0577049	3.24342	0.00119582	0.0157435
GLS	-0.311082	0.0959581	-3.24185	0.00120237	0.0158152
ACYP2	-0.281983	0.0870409	-3.23966	0.00121165	0.0159224
ANKDD1A	0.19295	0.0595707	3.23901	0.00121438	0.0159436
MCRIP2	0.189763	0.0586004	3.23825	0.00121762	0.0159715
SLC6A1.AS1	-0.114323	0.0353251	-3.23631	0.00122586	0.0160647
SNX25	-0.233433	0.0721499	-3.23539	0.0012298	0.0161016
ERMN	-0.145561	0.0449979	-3.23485	0.00123215	0.0161027
TPD52L2	-0.211904	0.0655013	-3.23511	0.00123104	0.0161027
LINC02611	-0.176701	0.0546858	-3.2312	0.00124794	0.0162643
ZFP91	-0.236591	0.0732167	-3.23138	0.00124715	0.0162643
SEC24C	-0.199681	0.0618497	-3.22848	0.00125979	0.0164038
TMEM161B.AS1	-0.274221	0.0849651	-3.22746	0.00126429	0.0164473
SLC1A5	0.216406	0.0670781	3.22619	0.00126989	0.0165051
RBM5	-0.278189	0.0862515	-3.22533	0.00127371	0.0165397
CSPP1	-0.248277	0.0770093	-3.22399	0.00127963	0.0165863
TRMT5	-0.0973909	0.0302078	-3.22403	0.00127945	0.0165863
PRDX5	0.173094	0.0536991	3.22341	0.00128223	0.0166049
GANAB	-0.205173	0.0636782	-3.22203	0.00128841	0.0166698
A2M	-0.303581	0.0942781	-3.22006	0.00129724	0.0167688
STXBP3	-0.25873	0.0803741	-3.21908	0.00130168	0.0168109
MAN2A1	-0.315637	0.0980713	-3.21845	0.00130454	0.0168325
CLIC2	-0.192095	0.0596939	-3.218	0.00130658	0.0168437
HIST1H2BN	-0.115751	0.0359937	-3.21587	0.00131627	0.0169533
GPR137B	-0.203556	0.0634374	-3.20877	0.00134905	0.0173597
ZCCHC2	-0.243816	0.0759936	-3.20838	0.00135089	0.0173677
GSK3B	-0.311829	0.0972532	-3.20636	0.00136036	0.0174737
TAF1	-0.257664	0.0803701	-3.20597	0.00136223	0.0174819
EXOSC4	0.0932582	0.0290955	3.20525	0.00136561	0.0175096
ARMH4	-0.254793	0.0795237	-3.20398	0.0013716	0.0175695
RASSF2	0.254157	0.0793313	3.20374	0.00137275	0.0175695
PAX8	-0.119929	0.0374382	-3.20339	0.00137443	0.0175752
C7orf61	-0.0949632	0.0296479	-3.20303	0.00137612	0.017581
MAN2B1	0.236853	0.073995	3.20093	0.00138617	0.0176935
MIA3	-0.232787	0.0727383	-3.20033	0.00138904	0.0177144
RCHY1	-0.215092	0.06727	-3.19744	0.00140296	0.017867
RFXAP	-0.162619	0.0508609	-3.19733	0.00140353	0.017867
PLEC	0.264008	0.0826034	3.19609	0.00140953	0.0179275
B3GLCT	-0.184941	0.0579073	-3.19374	0.00142102	0.0180413
SIK3	-0.3046	0.095401	-3.19284	0.00142544	0.0180814
CLDND1	-0.230453	0.0722233	-3.19084	0.00143529	0.018174
MIR31HG	-0.212425	0.0665996	-3.18958	0.00144155	0.0182046
SFR1	-0.102334	0.032079	-3.19008	0.00143909	0.0182046
MORF4L2	-0.225115	0.0705769	-3.18964	0.00144124	0.0182046
TMCC3	0.260799	0.0817901	3.18863	0.00144626	0.018248
THY1	0.217831	0.0683716	3.18598	0.00145952	0.018399
PABPC1	0.29758	0.0934135	3.18562	0.00146136	0.0184059
SYT1	0.272597	0.0856038	3.18441	0.00146746	0.0184664
EDEM3	-0.255977	0.0804015	-3.18374	0.00147084	0.0184926
XPNPEP3	-0.189177	0.0594481	-3.18223	0.0014785	0.0185725
AL451070.1	-0.103515	0.0325387	-3.18128	0.00148331	0.0185889
CCDC84	0.225284	0.0708171	3.1812	0.00148372	0.0185889
ALG13	-0.267411	0.0840505	-3.18155	0.00148193	0.0185889
CLOCK	-0.254782	0.0801095	-3.18042	0.00148772	0.0186227
LINC02649	0.218614	0.0687656	3.17912	0.00149439	0.0186733
IL16	-0.207398	0.0652476	-3.17863	0.00149689	0.0186881
DDX55	-0.174161	0.0548055	-3.1778	0.00150119	0.0186927
JMJD6	-0.154445	0.0485989	-3.17796	0.00150037	0.0186927
EPG5	-0.243834	0.076729	-3.17786	0.00150089	0.0186927
COX5B	0.209133	0.0658481	3.17598	0.00151057	0.0187603
AL139393.1	-0.0926035	0.0291564	-3.17609	0.00151002	0.0187603
KMT2E	-0.305718	0.0962584	-3.17601	0.00151043	0.0187603
LTA4H	-0.208997	0.0658352	-3.17454	0.00151807	0.018837
EFL1	-0.216333	0.0681942	-3.1723	0.00152977	0.0189657
MCAT	0.107197	0.0338033	3.17119	0.00153564	0.0190219
G2E3	-0.222922	0.070337	-3.16935	0.00154535	0.0191255
RHOA	-0.245821	0.0776094	-3.16741	0.00155565	0.0192363
VPS13B.DT	-0.200922	0.0634543	-3.16641	0.00156098	0.0192855
SMAP2	-0.328806	0.103884	-3.16513	0.00156787	0.0193538
F3	0.110671	0.0349726	3.16451	0.00157116	0.0193777
POLB	-0.20528	0.0648869	-3.16366	0.00157578	0.0194178
TMEFF2	-0.22165	0.0700784	-3.16288	0.00157996	0.0194525
ITGB1	-0.242946	0.0768327	-3.16201	0.00158469	0.0194938
NFXL1	-0.199891	0.063251	-3.16029	0.00159405	0.0195752
AP000787.1	-0.154203	0.0488508	-3.15662	0.00161414	0.0198049
DCAF17	-0.196623	0.062302	-3.15597	0.00161773	0.0198318
TRAPPC5	0.20428	0.0647336	3.15569	0.00161926	0.0198335
TSNAX	-0.229381	0.0727034	-3.15502	0.00162299	0.0198401
LINC00513	-0.22426	0.071099	-3.15419	0.00162761	0.0198674
UBE2D2	0.26595	0.0843398	3.15332	0.00163245	0.0199095
TUBA1B	0.263575	0.0835943	3.15302	0.00163409	0.0199124
STAT5B	-0.235174	0.074593	-3.15276	0.00163554	0.019913
FAM185A	-0.23185	0.07361	-3.14971	0.00165269	0.0201046
RPL38	0.230311	0.073159	3.14808	0.00166185	0.0201988
KIF9	0.0933624	0.0296666	3.14706	0.00166767	0.0202523
APOLD1	-0.173883	0.0552614	-3.14657	0.00167048	0.0202691
NBPF15	-0.164735	0.0523673	-3.14576	0.00167505	0.0203073
PON2	-0.208004	0.0661279	-3.14547	0.00167669	0.02031
DAGLB	0.248096	0.0788931	3.14471	0.00168107	0.0203457
SERPINB9	0.267526	0.0851075	3.14339	0.00168865	0.0203885
HK1	0.24515	0.0779844	3.14358	0.00168757	0.0203885
SAFB2	-0.24419	0.0776849	-3.14334	0.0016889	0.0203885
CEP131	-0.122341	0.0389654	-3.13973	0.00170979	0.0206231
ZADH2	-0.200862	0.0639906	-3.13893	0.00171445	0.0206618
HOPX	0.151397	0.0482362	3.13865	0.00171606	0.0206638
ZNF512	-0.212244	0.0676438	-3.13767	0.00172183	0.0207006
KYNU	-0.259055	0.082564	-3.13763	0.00172202	0.0207006
JAG2	0.171061	0.0545244	3.13732	0.00172384	0.020705
ADAM28	0.321614	0.102545	3.13631	0.00172976	0.0207585
HNRNPR	-0.243479	0.0776517	-3.13553	0.00173436	0.0207962
ANKRD36	-0.268654	0.0856956	-3.13498	0.0017376	0.0208006
PIWIL4	-0.172988	0.0551801	-3.13497	0.00173764	0.0208006
ISY1	-0.141817	0.0452491	-3.13415	0.00174254	0.0208274
MYCBP2	-0.332212	0.105999	-3.1341	0.0017428	0.0208274
PRPF39	-0.203964	0.0650922	-3.13346	0.00174659	0.0208551
LGMN	0.207054	0.0661043	3.13224	0.00175385	0.0209243
RPLP2	0.245498	0.0783888	3.13179	0.0017565	0.0209384
CNTRL	-0.273626	0.0873933	-3.13097	0.0017614	0.0209792
AL078590.2	0.206847	0.0661286	3.12795	0.00177958	0.021178
PDS5A	-0.284932	0.0911005	-3.12766	0.0017813	0.0211808
TMEM168	-0.220962	0.0706557	-3.12731	0.00178341	0.0211883
ZNF808	-0.14627	0.0467886	-3.12618	0.00179029	0.0212522
RAB3GAP1	-0.285222	0.0912533	-3.1256	0.00179376	0.021258
ZMAT1	-0.235818	0.0754421	-3.12581	0.0017925	0.021258
KLF3.AS1	-0.183053	0.0586022	-3.12366	0.00180561	0.0213354
KCTD8	-0.209602	0.0671006	-3.1237	0.00180535	0.0213354
PRRG4	-0.161359	0.051659	-3.12354	0.00180631	0.0213354
DDX27	-0.174999	0.0560345	-3.12306	0.00180928	0.0213354
TSC22D3	0.23508	0.0752721	3.12307	0.00180922	0.0213354
SLC16A4	-0.113444	0.0363517	-3.12074	0.00182354	0.0214504
ILK	-0.194583	0.0623419	-3.12122	0.00182058	0.0214504
PSTPIP2	0.199087	0.0637948	3.12074	0.00182355	0.0214504
SH3PXD2B	0.189511	0.060737	3.12019	0.00182692	0.0214534
RNLS	-0.217934	0.0698514	-3.11997	0.00182832	0.0214534
NBDY	-0.229065	0.0734079	-3.12045	0.00182535	0.0214534
MAP4K5	-0.275495	0.088372	-3.11745	0.00184394	0.0216188
CLEC7A	0.253924	0.0814832	3.11627	0.00185132	0.0216876
IL4R	0.245588	0.0788156	3.11598	0.00185309	0.0216905
RNF19A	-0.23732	0.0761773	-3.11536	0.001857	0.0217183
CCDC151	-0.116689	0.0374677	-3.1144	0.00186303	0.021771
PHF3	-0.290589	0.0933422	-3.11315	0.00187089	0.021805
RPS20	0.197834	0.0635443	3.11332	0.00186986	0.021805
ARMH3	0.275838	0.0886094	3.11297	0.00187206	0.021805
HEATR6	-0.18416	0.0591565	-3.1131	0.00187122	0.021805
SRP19	-0.205374	0.0659801	-3.11266	0.00187398	0.0218095
TTF1	-0.178085	0.0572216	-3.11219	0.00187699	0.0218267
MYRFL	-0.133777	0.0429905	-3.11179	0.00187955	0.0218387
N4BP2L1	-0.237971	0.0764928	-3.11103	0.00188435	0.0218588
HAPLN4	0.132493	0.0425881	3.11103	0.00188434	0.0218588
RELA	-0.184581	0.0593767	-3.10864	0.00189958	0.0220029
THOC6	0.152701	0.049122	3.1086	0.00189986	0.0220029
TYW3	-0.169277	0.0544634	-3.10809	0.00190313	0.0220228
SLC20A2	0.249698	0.0803687	3.10691	0.00191074	0.0220929
MYL6B	0.170212	0.0547938	3.10641	0.00191392	0.0221118
PML	0.17954	0.0578061	3.1059	0.00191721	0.0221318
NEK9	-0.225733	0.0726903	-3.10541	0.00192036	0.0221323
ENO3	-0.123021	0.0396137	-3.10551	0.00191977	0.0221323
RSPH3	-0.151989	0.0489567	-3.10456	0.00192588	0.022178
ST18	-0.22784	0.0734341	-3.10265	0.00193835	0.0222428
SAR1A	-0.193333	0.0623044	-3.10304	0.00193578	0.0222428
CLNS1A	-0.222007	0.0715576	-3.1025	0.00193932	0.0222428
VCPKMT	-0.160266	0.0516552	-3.10261	0.00193855	0.0222428
NAP1L2	0.143725	0.0463248	3.10254	0.00193901	0.0222428
SYTL3	0.213639	0.0689223	3.09971	0.0019576	0.0224164
RPL26	0.215337	0.0694669	3.09986	0.00195664	0.0224164
TMEM236	-0.112581	0.036328	-3.09903	0.00196208	0.0224337
AC135782.1	-0.0966647	0.0311922	-3.099	0.00196226	0.0224337
BACH1	0.30121	0.0972191	3.09826	0.00196718	0.0224719
DIRAS1	0.153022	0.0494019	3.0975	0.00197219	0.0225111
TMEM245	-0.245641	0.0793295	-3.09646	0.00197911	0.022572
SLC8A1.AS1	-0.202476	0.0654339	-3.09435	0.00199317	0.0227141
CD247	-0.150655	0.0487134	-3.09268	0.00200439	0.0228056
BSG	0.246094	0.0795697	3.09282	0.00200348	0.0228056
CCDC32	0.158213	0.0511716	3.09181	0.00201022	0.0228536
CCDC117	-0.161404	0.0522354	-3.08994	0.00202292	0.0229797
P2RY14	0.136404	0.0441909	3.08669	0.00204505	0.0231941
MUS81	-0.158436	0.0513265	-3.08682	0.00204415	0.0231941
DCUN1D1	-0.227203	0.0736366	-3.08546	0.00205353	0.0232532
UBA1	-0.230642	0.0747492	-3.08554	0.00205297	0.0232532
ANGPTL4	0.113284	0.036758	3.08189	0.00207819	0.0235137
MXD4	-0.26121	0.084776	-3.08117	0.00208319	0.023533
MAP7	-0.244301	0.0792856	-3.08127	0.00208252	0.023533
QRICH2	-0.161971	0.0525894	-3.07992	0.00209199	0.0236136
PDE7A	-0.249521	0.0810419	-3.07891	0.00209905	0.0236383
GALK2	-0.240323	0.0780539	-3.07894	0.00209884	0.0236383
RPS15	0.269761	0.0876163	3.07889	0.00209915	0.0236383
RNPEP	0.203982	0.066261	3.07846	0.00210217	0.0236478
LEPROTL1	-0.205385	0.0667203	-3.0783	0.00210332	0.0236478
MAGI3	-0.237384	0.0771403	-3.0773	0.00211037	0.0237083
RAB32	-0.163235	0.0530597	-3.07643	0.0021165	0.0237585
ATL1	-0.192312	0.0625758	-3.07326	0.00213902	0.0239924
PLCB2	0.253217	0.0824437	3.07139	0.00215243	0.0241238
PLP1	-0.229123	0.0746052	-3.07114	0.00215422	0.0241248
PTPN1	0.220876	0.0719348	3.07051	0.00215877	0.0241569
LINC01505	-0.18098	0.0589553	-3.06978	0.00216405	0.024197
NEK7	-0.276144	0.0899899	-3.06861	0.0021725	0.0242724
YTHDC2	-0.266591	0.0869056	-3.06759	0.00217986	0.0243165
CIRBP	0.270441	0.0881601	3.06761	0.00217975	0.0243165
AP000873.2	-0.14022	0.0457202	-3.06691	0.00218487	0.0243532
RDH14	-0.140041	0.0457221	-3.06287	0.00221445	0.0246637
HS3ST5	-0.178828	0.0584142	-3.06138	0.00222542	0.0247472
AP3M1	-0.16183	0.052859	-3.06154	0.00222424	0.0247472
RPL11	0.25355	0.0828313	3.06104	0.00222795	0.024756
TNFSF13B	-0.241847	0.079029	-3.06023	0.00223398	0.0248037
WDR11	-0.236625	0.0773638	-3.0586	0.00224611	0.0249109
PIGP	-0.143044	0.0467699	-3.05847	0.00224714	0.0249109
LNPEP	-0.266903	0.0872759	-3.05815	0.0022495	0.0249177
FAM126B	-0.230444	0.0753915	-3.05663	0.0022609	0.0250051
HHEX	-0.137636	0.045027	-3.05675	0.00225998	0.0250051
NPIPB5	-0.241529	0.0790291	-3.05621	0.00226409	0.0250209
LRRC47	-0.151877	0.0497036	-3.05565	0.00226827	0.0250477
BICRAL	-0.256862	0.0840686	-3.05538	0.00227028	0.0250505
AGAP1	-0.259924	0.0850821	-3.05498	0.00227331	0.0250644
SLC7A14.AS1	-0.188083	0.0615776	-3.05441	0.00227765	0.0250929
AC104596.1	-0.17021	0.0557351	-3.05392	0.00228134	0.0251142
H2AFY	-0.270405	0.0885521	-3.05363	0.00228357	0.0251193
RPL34	0.238562	0.0781649	3.05203	0.00229573	0.025157
DISC1FP1	-0.130243	0.0426727	-3.05215	0.00229482	0.025157
DAAM1	-0.24295	0.0795927	-3.05242	0.00229276	0.025157
PTGR2	-0.147086	0.048193	-3.05201	0.00229583	0.025157
KIZ	-0.224268	0.0734741	-3.05234	0.00229336	0.025157
TREM2	0.220054	0.0721197	3.05124	0.00230175	0.0252025
MAFB	0.194354	0.0637155	3.05034	0.00230864	0.0252585
SERPINF2	-0.14956	0.0490363	-3.04999	0.00231129	0.0252681
SPACA6	0.177164	0.0581043	3.04907	0.00231838	0.0253067
SCAF4	-0.229254	0.0751864	-3.04914	0.00231786	0.0253067
POM121C	0.227587	0.0746477	3.04881	0.00232033	0.0253087
CGAS	-0.178072	0.0584158	-3.04835	0.00232391	0.0253283
TLK1	-0.266469	0.0874433	-3.04733	0.00233177	0.0253595
ATP8A1	-0.255994	0.0839973	-3.04764	0.00232936	0.0253595
PTK7	-0.0872479	0.0286313	-3.04729	0.00233212	0.0253595
MARK3	-0.27621	0.0906558	-3.0468	0.0023359	0.0253813
LINC00472	-0.237285	0.0779614	-3.04362	0.00236065	0.0256306
RAP2A	-0.237726	0.0781194	-3.04311	0.00236458	0.0256538
FOXO1	-0.247669	0.081464	-3.04023	0.00238726	0.0258801
RAB11B	-0.207102	0.0681354	-3.03956	0.00239252	0.0259175
KCNQ5	-0.227438	0.0748688	-3.03782	0.0024064	0.026048
ATF5	0.128903	0.0424503	3.03656	0.0024164	0.0261364
WDR83OS	-0.178867	0.0589357	-3.03495	0.00242927	0.0262557
B3GAT3	-0.206935	0.068209	-3.03384	0.00243821	0.0263323
C2orf69	-0.165351	0.0545079	-3.03353	0.00244074	0.0263397
AKNAD1	-0.168815	0.0556647	-3.03272	0.00244726	0.02639
OSER1	-0.16424	0.0542094	-3.02973	0.00247151	0.0266314
SMIM10L2B	0.0812687	0.0268278	3.02927	0.00247526	0.0266516
SMC4	-0.167028	0.0551567	-3.02825	0.00248363	0.0267215
MGAT5	0.299484	0.0989216	3.02748	0.00248992	0.0267488
GMNN	-0.119236	0.0393818	-3.0277	0.00248813	0.0267488
KAT6A	-0.27788	0.091803	-3.02692	0.00249455	0.0267613
DEDD2	-0.131807	0.0435456	-3.02688	0.00249484	0.0267613
FTL	0.283605	0.102271	3.0268	0.00249727	0.0267687
NAIP	0.293616	0.0970174	3.02643	0.00249861	0.0267691
FUBP1	-0.254544	0.0841294	-3.02562	0.00250527	0.0267723
MYO1D	-0.214493	0.0708863	-3.02587	0.00250317	0.0267723
SYN1	0.194946	0.0644306	3.02567	0.00250485	0.0267723
NUDT9	-0.17565	0.0580658	-3.02501	0.00251029	0.0267858
SOS2	-0.251915	0.0832753	-3.02509	0.00250961	0.0267858
AL445250.1	-0.175108	0.0578928	-3.02469	0.00251297	0.0267943
CARF	-0.18971	0.0627563	-3.02297	0.00252726	0.0269265
FILIP1	-0.10911	0.0361016	-3.0223	0.00253282	0.0269455
DOC2A	-0.210057	0.0694986	-3.02246	0.00253144	0.0269455
CXorf21	-0.171113	0.0566297	-3.02161	0.00253858	0.0269866
ITGA9	0.243292	0.0805235	3.02137	0.00254054	0.0269873
RCOR3	-0.247869	0.0820523	-3.02086	0.00254482	0.0269925
ELMSAN1	-0.206885	0.068482	-3.02102	0.00254351	0.0269925
CHPT1	-0.251368	0.0832437	-3.01967	0.00255485	0.0270787
RELB	0.125521	0.0415802	3.01876	0.00256248	0.0271394
PHF14	-0.270516	0.089636	-3.01794	0.0025694	0.0271925
HIST1H2BJ	-0.0980357	0.0325132	-3.01526	0.00259216	0.0274131
FAM162A	0.180569	0.0599248	3.01326	0.0026092	0.0275319
PPP4C	-0.185554	0.0615736	-3.01353	0.00260692	0.0275319
CCDC120	-0.115816	0.0384327	-3.01346	0.00260746	0.0275319
VSIR	0.27455	0.0911283	3.01278	0.00261331	0.0275345
CXADR	-0.209004	0.0693709	-3.01285	0.00261276	0.0275345
ARL6IP6	-0.203117	0.0674273	-3.01239	0.00261669	0.0275494
MTREX	-0.229183	0.0760857	-3.01217	0.00261859	0.0275494
PRKRA	-0.195007	0.064781	-3.01026	0.00263507	0.0276917
PIP4P1	-0.162656	0.0540357	-3.01015	0.00263601	0.0276917
SRRM3	-0.185081	0.0615068	-3.00912	0.00264493	0.0277445
GDPD3	-0.143103	0.0475531	-3.00932	0.00264316	0.0277445
ALOX5	0.265592	0.0883571	3.00589	0.00267307	0.0280191
ADAM32	-0.153638	0.0511194	-3.00547	0.00267678	0.0280373
LITAF	0.2079	0.0691892	3.0048	0.00268263	0.0280573
FCGR2B	-0.11492	0.0382517	-3.0043	0.00268704	0.0280622
CCHCR1	-0.147479	0.0490861	-3.0045	0.00268527	0.0280622
B4GAT1	-0.150748	0.0502211	-3.0017	0.00271003	0.0282816
TST	-0.118999	0.0396502	-3.00122	0.00271429	0.0283053
HDLBP	0.237053	0.0789976	3.00076	0.00271836	0.0283063
LINC01301	-0.143197	0.0477192	-3.00082	0.00271779	0.0283063
ZNF24	-0.223718	0.0745999	-2.99891	0.00273489	0.0284576
C1orf56	-0.206693	0.0689538	-2.99755	0.00274704	0.0285632
LPP	0.316694	0.105692	2.9964	0.00275742	0.0286502
TTC3	-0.291401	0.0972776	-2.99556	0.00276502	0.0287082
FNIP1	-0.275224	0.0919011	-2.99479	0.00277196	0.028759
AC109466.1	-0.142737	0.0476689	-2.99435	0.00277597	0.028759
CPB2.AS1	-0.188519	0.0629581	-2.99435	0.00277589	0.028759
CHD6	-0.267426	0.0893211	-2.99399	0.00277923	0.0287719
LIAS	-0.148691	0.0496954	-2.99205	0.00279683	0.0289331
XAF1	0.228645	0.0764291	2.9916	0.00280094	0.0289546
CD44	0.126069	0.042162	2.9901	0.00281469	0.0290756
CTCF	0.195167	0.0652837	2.98952	0.00282005	0.0291099
MCUB	0.192576	0.0644306	2.98889	0.00282581	0.0291482
CYCS	0.150317	0.0502967	2.98861	0.00282845	0.0291543
RPLP1	0.219934	0.0877552	2.98823	0.00282903	0.029277
UBE2A	-0.166873	0.0558904	-2.98573	0.00285513	0.029408
ZNF780A	-0.155146	0.0519781	-2.98484	0.00286342	0.0294672
NDUFS8	0.187611	0.0628687	2.98418	0.00286955	0.0294926
ATPSCKMT	-0.152711	0.0511834	-2.98361	0.00287485	0.0295257
SEMA3B	-0.139608	0.04683	-2.98117	0.00289779	0.0297356
DAPK2	-0.113331	0.0380179	-2.981	0.00289945	0.0297356
CFTR	-0.136007	0.0456403	-2.97998	0.00290905	0.0297939
FAM149B1	-0.177604	0.0595997	-2.97995	0.00290932	0.0297939
YPEL1	-0.150881	0.0506517	-2.97879	0.00292032	0.029885
THAP2	-0.133271	0.0447453	-2.97844	0.00292363	0.0298974
BTN2A1	-0.172663	0.0579831	-2.97782	0.00292961	0.0299371
IER3	0.20346	0.0683324	2.97751	0.00293255	0.0299456
STXBP5	-0.260866	0.0876351	-2.97673	0.00294	0.0300002
CFLAR	-0.263459	0.0885383	-2.97564	0.00295036	0.0300523
LMBRD2	-0.201367	0.0676717	-2.97564	0.00295038	0.0300523
EP300	-0.263865	0.0886784	-2.97553	0.00295144	0.0300523
FLCN	-0.186149	0.0625784	-2.97465	0.0029599	0.030117
SET	-0.187319	0.0629882	-2.97388	0.00296737	0.0301714
AC139795.2	-0.115238	0.0387562	-2.97341	0.00297181	0.030195
CLEC9A	-0.156458	0.0526377	-2.97235	0.00298206	0.0302776
SMARCA2	-0.288915	0.0972166	-2.97187	0.0029868	0.0303041
OGT	-0.249627	0.0840058	-2.97154	0.00298997	0.0303146
MAP3K4	-0.224483	0.0755752	-2.97032	0.00300178	0.0304077
FBXL6	-0.154062	0.0518701	-2.97015	0.00300342	0.0304077
RFX3	-0.28897	0.0973067	-2.96968	0.00300803	0.030428
BCL3	0.105838	0.0356437	2.96933	0.00301142	0.030428
ZC3H4	-0.166329	0.0560163	-2.96929	0.00301182	0.030428
ELL	0.184492	0.0621387	2.96903	0.00301436	0.030432
SYK	-0.291821	0.0983319	-2.96771	0.0030273	0.030541
ZNF91	-0.243508	0.0820702	-2.96707	0.00303361	0.030583
ZC3H6	-0.234711	0.0791264	-2.96628	0.00304138	0.0306396
FDX1	-0.182017	0.0614943	-2.95991	0.00310481	0.0312566
LIMCH1	-0.238173	0.0804774	-2.9595	0.00310891	0.0312757
PRPF6	-0.181832	0.0614493	-2.95905	0.00311341	0.0312989
ATP1B2	0.171471	0.0579697	2.95795	0.00312454	0.0313886
MICU1	-0.240318	0.0812695	-2.95705	0.00313359	0.0314574
KCNMB4	-0.205816	0.0696344	-2.95566	0.0031477	0.0315767
STAT1	0.193136	0.0653588	2.95501	0.00315439	0.0316216
PLOD1	-0.162821	0.0551123	-2.95435	0.00316107	0.0316663
PRUNE2	-0.219518	0.074325	-2.95349	0.00316985	0.0317319
TMEM199	-0.121992	0.0413132	-2.95286	0.00317631	0.0317742
FGR	0.15259	0.0516822	2.95246	0.00318041	0.031793
RBM25	-0.259668	0.0879828	-2.95135	0.0031918	0.0318844
CMTM6	0.236418	0.0801605	2.94931	0.00321294	0.0320731
SCN1B	0.206315	0.0699742	2.94844	0.00322194	0.0321404
SLC14A1	-0.130798	0.0444028	-2.9457	0.0032505	0.0324026
CERS6	-0.261254	0.0887137	-2.94492	0.00325876	0.0324169
PEBP1	0.212447	0.0721358	2.94509	0.0032569	0.0324169
KDSR	-0.179688	0.0610151	-2.94498	0.00325808	0.0324169
LINC02062	-0.185764	0.0630921	-2.94434	0.00326483	0.0324546
COL6A1	-0.156481	0.0531526	-2.94399	0.00326846	0.0324681
PITPNM1	-0.144236	0.049044	-2.94095	0.00330064	0.0327648
KAT2A	-0.238338	0.0810951	-2.939	0.00332143	0.0329483
FCHSD1	-0.164395	0.0559574	-2.93786	0.00333359	0.0330459
RNF13	-0.283735	0.0966176	-2.93668	0.0033463	0.0331488
C2orf49	-0.159659	0.0543981	-2.93501	0.00336431	0.0333041
AP5M1	-0.197353	0.0672466	-2.93477	0.0033669	0.0333066
GRN	-0.231534	0.0789381	-2.93312	0.00338479	0.0334603
DCP2	-0.246323	0.0840222	-2.93164	0.00340086	0.0335959
CAPN2	0.140302	0.0478818	2.93017	0.00341693	0.0336613
ZCCHC7	-0.277178	0.0945858	-2.93044	0.00341393	0.0336613
CELF2	-0.326328	0.111368	-2.93018	0.0034168	0.0336613
THBD	0.0945715	0.0322724	2.93041	0.00341429	0.0336613
ZNF433.AS1	-0.193263	0.0659868	-2.92881	0.00343181	0.0337845
TSEN15	-0.201809	0.0689237	-2.928	0.00344077	0.0338381
SUCLG2	0.27462	0.0937991	2.92775	0.0034436	0.0338381
WFIKKN1	-0.110613	0.0377818	-2.92767	0.00344438	0.0338381
SF3B2	0.1962	0.0670306	2.92702	0.00345157	0.0338854
TTN	-0.134092	0.045829	-2.92592	0.00346383	0.0339823
ANGPTL1	-0.10305	0.0352366	-2.92451	0.00347949	0.0340893
MRPS5	-0.208109	0.0711605	-2.92451	0.00347952	0.0340893
DNAJC4	-0.163602	0.0559508	-2.92404	0.0034847	0.0341113
LRRC4B	0.175627	0.0600664	2.92388	0.00348656	0.0341113
GAMT	-0.150154	0.0513603	-2.92353	0.00349042	0.0341256
KAT2B	-0.24242	0.0829304	-2.92317	0.00349445	0.0341416
ALDH3A2	-0.163804	0.0560463	-2.92266	0.00350017	0.0341741
CD164	-0.221274	0.075889	-2.98047	0.00352608	0.0341934
GHRLOS	-0.0867181	0.029679	-2.92186	0.00350909	0.0342376
RERE	-0.300318	0.102796	-2.9215	0.00351317	0.0342411
RBM26	-0.277973	0.0951504	-2.9214	0.00351425	0.0342411
AP001347.1	-0.167118	0.0572156	-2.92085	0.00352044	0.034278
CTNNAL1	-0.146745	0.0502555	-2.91998	0.00353028	0.0343268
JUP	-0.125406	0.0429467	-2.92003	0.00352973	0.0343268
MXD1	-0.185385	0.0635213	-2.91848	0.0035473	0.0344688
FNDC3A	-0.275527	0.0944638	-2.91675	0.00356692	0.0346359
IARS2	-0.171404	0.058785	-2.91578	0.00357803	0.03472
CBLB	-0.226783	0.0777863	-2.91547	0.00358161	0.0347234
CD93	0.160611	0.0550922	2.91532	0.00358325	0.0347234
SNHG6	0.194452	0.0667089	2.91493	0.00358777	0.0347436
PLEKHF2	-0.174599	0.0599569	-2.91207	0.00362067	0.0350297
KLHL28	-0.188109	0.0645993	-2.91193	0.00362224	0.0350297
STT3B	-0.240847	0.0827191	-2.91163	0.00362576	0.03504
TTN.AS1	-0.237633	0.0816861	-2.90911	0.00365504	0.0352512
LNX2	-0.135545	0.0465911	-2.90924	0.00365347	0.0352512
SLCO4A1	0.0983033	0.0337882	2.90939	0.00365168	0.0352512
AP001636.3	-0.186446	0.0641039	-2.90851	0.00366204	0.0352747
TBC1D4	-0.264421	0.0909139	-2.90847	0.00366243	0.0352747
CDC5L	-0.189485	0.0651857	-2.90685	0.00368143	0.0354338
CHCHD6	-0.178354	0.0614401	-2.90289	0.00372817	0.0358352
RIPOR1	-0.191278	0.0659157	-2.90185	0.00374046	0.0359049
GEMIN7.AS1	-0.135619	0.0467329	-2.902	0.00373876	0.0359049
UBA52	0.219834	0.0757832	2.90082	0.00375276	0.0359987
TEX10	-0.184686	0.0636963	-2.89947	0.0037689	0.0361292
CASP9	-0.115041	0.0396814	-2.89912	0.00377313	0.0361454
FPGT	-0.184646	0.0637265	-2.89748	0.00379286	0.0362411
CDC42BPA	-0.236133	0.0814919	-2.89762	0.00379108	0.0362411
SLC9A3.AS1	-0.127126	0.0438775	-2.8973	0.00379505	0.0362411
IKBKB	-0.219795	0.0758454	-2.89793	0.0037874	0.0362411
MTFR1	-0.196537	0.0678362	-2.89723	0.00379584	0.0362411
EIF4EBP1	0.150828	0.0520708	2.8966	0.0038035	0.0362899
AL096803.2	-0.205518	0.0709951	-2.89482	0.00382497	0.0364704
ITGAM	-0.224083	0.0774761	-2.89228	0.00385597	0.0367413
ENC1	0.193416	0.0669069	2.89082	0.00387382	0.0368748
ZRANB1	-0.213726	0.0739352	-2.89072	0.00387516	0.0368748
PHTF1	-0.172643	0.05974	-2.8899	0.00388522	0.0369459
MRPL24	0.126579	0.043806	2.88953	0.00388976	0.0369644
SYNPR	-0.156121	0.0540412	-2.88893	0.00389712	0.0370096
ILF3	0.210181	0.0728213	2.88627	0.0039302	0.0372989
UBXN2A	-0.180926	0.0626978	-2.88568	0.00393752	0.0373212
CABYR	0.106943	0.0370602	2.88566	0.00393778	0.0373212
SNHG8	0.179271	0.0621389	2.88501	0.00394586	0.0373729
FAM106A	-0.220084	0.0763216	-2.88364	0.00396302	0.0375105
PHC3	-0.261146	0.090589	-2.88276	0.00397408	0.0375902
USP53	-0.269705	0.09357	-2.88239	0.00397872	0.0376091
CASK	-0.237813	0.0825456	-2.881	0.0039963	0.0377502
ZSCAN16.AS1	-0.166295	0.0577318	-2.88047	0.00400289	0.0377874
TBC1D2B	0.24289	0.0843449	2.87973	0.00401232	0.0378514
HMGCL	-0.141317	0.0490794	-2.87936	0.00401708	0.0378711
ABHD17B	-0.18064	0.0627411	-2.87914	0.00401982	0.0378719
CUTA	-0.154754	0.0537683	-2.87817	0.00403215	0.037963
MRPL46	-0.0949072	0.0329811	-2.87763	0.00403909	0.0379782
AC106037.3	-0.0972244	0.0337861	-2.87765	0.00403881	0.0379782
PPWD1	-0.184	0.0639507	-2.87721	0.00404436	0.0380026
HPF1	-0.156275	0.0543322	-2.87629	0.00405619	0.0380886
GATAD2A	0.201093	0.0699251	2.87583	0.00406203	0.0381184
RPL37A	0.234136	0.0814488	2.87464	0.00407735	0.0382369
DRAM1	0.147553	0.0513454	2.87372	0.00408916	0.0383224
SLAIN2	-0.211049	0.0734535	-2.87323	0.00409553	0.0383569
AF117829.1	-0.21333	0.0742606	-2.87272	0.00410219	0.038394
ZRANB2	-0.246061	0.0857002	-2.87118	0.00412216	0.0385556
PLA2G12A	-0.159686	0.0556214	-2.87094	0.00412525	0.0385592
ANXA7	-0.183606	0.0639804	-2.86973	0.00414103	0.0386609
MMP24OS	-0.22602	0.0787611	-2.86969	0.00414156	0.0386609
ACAD11	-0.195399	0.0681056	-2.86906	0.00414975	0.0387038
ZNF609	0.275589	0.0960601	2.86892	0.00415159	0.0387038
TRAPPC12	-0.225109	0.0784842	-2.86821	0.00416089	0.0387251
VTI1A	-0.286952	0.100036	-2.86849	0.00415726	0.0387251
VAMP1	-0.161643	0.0563585	-2.86812	0.00416203	0.0387251
LPGAT1	-0.234421	0.08176	-2.86719	0.00417433	0.0388142
CACNB1	0.138163	0.0481926	2.86689	0.00417819	0.0388247
ZNF318	-0.176535	0.061582	-2.86667	0.00418113	0.0388267
WBP1	-0.163045	0.0569252	-2.8642	0.00421373	0.039104
MAP3K7	-0.219398	0.0766184	-2.86351	0.00422295	0.039164
LY6H	0.184788	0.0645627	2.86215	0.00424099	0.0392802
IL21R	0.129765	0.0453375	2.8622	0.0042404	0.0392802
NHLRC2	-0.225306	0.0788053	-2.85902	0.00428297	0.0396432
CLDN4	-0.0966311	0.0338034	-2.85863	0.00428828	0.0396666
METTL25	-0.213449	0.0746982	-2.85748	0.0043037	0.0397631
STK32B	0.226892	0.0794413	2.8561	0.00432242	0.0398788
SLC26A7	-0.110502	0.0386894	-2.85613	0.00432198	0.0398788
RNF112	-0.106796	0.0373981	-2.85566	0.00432836	0.0399078
WDTC1	-0.193403	0.0677321	-2.85541	0.00433181	0.0399138
TLR7	-0.174171	0.0610061	-2.85499	0.00433757	0.039941
ZNF577	-0.172711	0.0605043	-2.85452	0.00434393	0.0399737
SPTLC3	-0.191923	0.0672766	-2.85275	0.00436816	0.0401448
DBNDD2	-0.169218	0.059316	-2.85283	0.00436706	0.0401448
IGSF21	0.262697	0.0920961	2.85242	0.00437263	0.04016
ZNF28	-0.131108	0.0459793	-2.85147	0.00438572	0.0402542
SUCLG1	-0.17096	0.0599836	-2.85012	0.00440428	0.0403986
DAB2	-0.103757	0.0364127	-2.84947	0.00441332	0.0404554
FASN	0.152865	0.0536793	2.84775	0.00443705	0.0406468
TMEM170A	-0.160903	0.0565131	-2.84719	0.00444497	0.040667
CDH20	-0.220188	0.0773308	-2.84735	0.00444271	0.040667
UBXN6	0.169955	0.0597409	2.84488	0.00447722	0.0409358
STRBP	-0.242899	0.0854167	-2.84369	0.00449383	0.041035
RAPH1	-0.249458	0.0877824	-2.84178	0.00452077	0.0412282
RBM33	-0.257175	0.090492	-2.84196	0.0045182	0.0412282
UBA5	-0.164831	0.0580073	-2.84156	0.00452397	0.041231
SLC43A1	-0.106437	0.0374783	-2.83996	0.00454658	0.0414105
EXOC5	-0.214725	0.0756576	-2.83812	0.00457283	0.0416154
G6PD	0.139035	0.048991	2.83797	0.00457492	0.0416154
GPAT3	-0.119592	0.0421435	-2.83774	0.00457817	0.0416184
LCLAT1	-0.177746	0.0626474	-2.83724	0.00458534	0.041657
RAB37	-0.112436	0.0396481	-2.83584	0.00460551	0.0418136
SLC38A9	-0.230717	0.0813771	-2.83516	0.00461529	0.0418756
DYNC1I2	-0.225963	0.0797297	-2.83412	0.00463031	0.0419852
WAPL	-0.236803	0.0835938	-2.83278	0.00464963	0.0421335
WDR26	-0.240623	0.0849511	-2.83249	0.00465385	0.0421398
OAS3	0.0990916	0.0349885	2.83212	0.00465919	0.0421398
AL109824.1	-0.126196	0.0445582	-2.83216	0.00465859	0.0421398
SLC35E2B	-0.138555	0.0489361	-2.83134	0.00467054	0.0422006
TRNT1	-0.16624	0.0587206	-2.83103	0.00467509	0.0422006
TMEM173	0.17182	0.0607005	2.83062	0.00468108	0.0422006
SLA	0.242836	0.0857885	2.83064	0.00468078	0.0422006
HCRT	-0.142337	0.0502878	-2.83044	0.00468369	0.0422006
TYMP	0.204453	0.0722237	2.83083	0.00467802	0.0422006
EFR3A	-0.239611	0.0846624	-2.83019	0.00468731	0.0422066
WASHC5	-0.198769	0.0702448	-2.82966	0.00469506	0.0422496
PLA2G7	-0.162703	0.057504	-2.82942	0.0046986	0.0422548
FAM20C	0.17302	0.0611567	2.82912	0.00470297	0.0422674
PCBD1	-0.102887	0.0364035	-2.8263	0.00474454	0.0425873
VSTM2B	-0.123201	0.0435881	-2.82647	0.00474191	0.0425873
FRMD6	-0.125976	0.0445819	-2.82572	0.00475307	0.0426369
KPTN	-0.136072	0.0481654	-2.8251	0.00476228	0.0426927
TRIM36	-0.182363	0.064627	-2.82178	0.00481161	0.0430207
BRD8	-0.158373	0.0561283	-2.82162	0.00481397	0.0430207
CSTF3	-0.222379	0.0787999	-2.82207	0.00480725	0.0430207
TMEM134	0.152072	0.0538841	2.8222	0.00480532	0.0430207
DCUN1D5	-0.16381	0.0580504	-2.82185	0.00481053	0.0430207
USP45	-0.198102	0.0702139	-2.8214	0.00481731	0.0430236
ERVMER61.1	-0.141352	0.0501268	-2.8199	0.00483989	0.0431981
KCNB2	-0.159434	0.0565661	-2.81854	0.00486031	0.0433532
SYP	-0.172317	0.0611689	-2.81707	0.00488257	0.0435246
FPR1	0.143811	0.0510592	2.81655	0.00489048	0.0435678
HNRNPD	-0.235979	0.0838042	-2.81584	0.00490127	0.0436094
SON	-0.256473	0.091079	-2.81595	0.00489961	0.0436094
SH3TC1	0.240101	0.0852849	2.81528	0.00490981	0.043613
AC115622.1	-0.100644	0.0357474	-2.81543	0.00490751	0.043613
AL136038.5	-0.0940537	0.0334116	-2.81501	0.00491393	0.043613
PPIA	0.221925	0.0788883	2.81315	0.0049423	0.0438102
UBE2D3.AS1	-0.113806	0.0404583	-2.81293	0.00494573	0.0438134
RGL3	-0.170968	0.0607873	-2.81257	0.00495121	0.0438347
USP13	-0.151912	0.0540219	-2.81204	0.00495929	0.0438789
HIST2H2BE	-0.140954	0.0501777	-2.8091	0.00500473	0.0441712
PEX6	-0.179008	0.0637226	-2.80918	0.00500347	0.0441712
PTGES2	0.153258	0.0545508	2.80946	0.00499913	0.0441712
DIPK2B	-0.0950016	0.0338187	-2.80915	0.00500401	0.0441712
SGCE	-0.171699	0.0611273	-2.80888	0.00500816	0.0441741
FAN1	-0.185627	0.0661115	-2.80778	0.0050252	0.044297
MBOAT2	-0.179108	0.0638063	-2.80705	0.00503656	0.0443423
PTPA	0.184058	0.0655678	2.80715	0.00503508	0.0443423
NSUN6	-0.197759	0.0704588	-2.80672	0.00504165	0.0443597
ALS2	-0.178116	0.0634757	-2.80605	0.00505219	0.0444196
KCTD12	-0.244194	0.0870328	-2.80576	0.00505664	0.0444196
SLC25A41	-0.0833556	0.0297095	-2.80569	0.00505782	0.0444196
NSL1	-0.224978	0.0802028	-2.80512	0.00506679	0.044471
TMEM116	-0.129485	0.0461716	-2.80442	0.00507777	0.0445399
ARHGAP20	-0.183514	0.0654525	-2.80377	0.00508791	0.0446014
TSGA10	-0.18639	0.0664898	-2.80329	0.00509549	0.0446248
GNAI1	-0.178026	0.0635079	-2.8032	0.00509684	0.0446248
MLH1	-0.165597	0.0590866	-2.80262	0.00510612	0.0446661
KPNA5	-0.212004	0.0756479	-2.80251	0.00510784	0.0446661
AL390860.1	-0.103847	0.0370728	-2.80116	0.0051291	0.0448246
PDS5B	-0.259952	0.0928377	-2.80006	0.00514656	0.0449496
LIN7B	-0.130724	0.0467036	-2.79902	0.00516311	0.0450665
CPVL	-0.242124	0.0865134	-2.79868	0.00516852	0.0450861
CFAP161	-0.15445	0.0552071	-2.79764	0.00518518	0.0452037
CYTH4	0.20523	0.0734056	2.79583	0.00521418	0.0454288
LINC01480	0.182383	0.065258	2.7948	0.00523087	0.0455463
TPP2	-0.233285	0.0835084	-2.79356	0.00525093	0.045693
LILRB2	0.121578	0.0435355	2.79263	0.00526595	0.0457958
ADAM15	0.167623	0.0600371	2.79199	0.00527626	0.0458574
CPOX	-0.15897	0.0569584	-2.79098	0.00529272	0.0459725
CTSB	0.164545	0.0980059	2.78866	0.00531022	0.0460505
TNFRSF1B	0.239808	0.0860006	2.78845	0.00533419	0.0462689
FBXL14	-0.162856	0.058403	-2.78848	0.00533361	0.0462689
TPM1	-0.180044	0.064571	-2.7883	0.0053366	0.0462689
RIPK2	-0.169318	0.0607401	-2.78757	0.00534859	0.0463248
REXO2	-0.142903	0.0512653	-2.78752	0.00534954	0.0463248
NMT2	-0.165539	0.0593938	-2.78715	0.00535563	0.0463493
WDR24	0.104433	0.0374733	2.78686	0.00536031	0.0463616
FAXDC2	-0.140926	0.0505772	-2.78635	0.00536878	0.0464067
HORMAD1	-0.104293	0.0374417	-2.78547	0.00538335	0.0464789
LAMP2	-0.226779	0.0814154	-2.78545	0.00538365	0.0464789
CYP51A1	0.156157	0.0560702	2.78503	0.00539057	0.0465104
CX3CR1	-0.20932	0.0751754	-2.78443	0.0054006	0.0465405
ZNF629	0.0962113	0.0345524	2.78451	0.0053993	0.0465405
ANAPC5	-0.216592	0.0778076	-2.78368	0.00541297	0.0466189
INO80E	-0.175178	0.0629476	-2.78292	0.0054257	0.0467004
RPS14	0.22347	0.0803725	2.78043	0.00546741	0.0470309
GIMAP1	-0.131416	0.0472958	-2.7786	0.00549814	0.0472667
IRAK2	0.151869	0.0546658	2.77813	0.00550605	0.0472777
ZBTB25	-0.178048	0.0640872	-2.77822	0.00550451	0.0472777
RFC3	-0.162891	0.0586483	-2.77742	0.00551814	0.0473529
EXT2	-0.198261	0.0714031	-2.77665	0.0055311	0.0474356
CPNE8	-0.182727	0.0658373	-2.77543	0.00555189	0.0475853
RUNX2	-0.266586	0.0960859	-2.77446	0.00556843	0.0476983
CCDC59	-0.14947	0.0538876	-2.77374	0.00558076	0.0477752
ZBTB34	-0.148913	0.0536909	-2.77352	0.00558445	0.047778
LRRC57	-0.123684	0.044604	-2.77293	0.00559455	0.0478357
RPP38	-0.158677	0.0572306	-2.7726	0.00560028	0.047856
TRAPPC11	-0.195329	0.0705134	-2.77009	0.0056434	0.0481956
LGALS1	0.144507	0.0522037	2.76815	0.00567706	0.048454
PRDM4	-0.143424	0.0518382	-2.76676	0.0057012	0.0486309
COA1	0.225471	0.0815149	2.76601	0.00571429	0.0487134
ANKRD26	-0.214041	0.0774198	-2.76468	0.00573761	0.0488829
REPS2	-0.203528	0.0736488	-2.7635	0.00575828	0.0490297
MERTK	0.273616	0.0990765	2.76166	0.0057907	0.0492338
SERPINI1	-0.185221	0.0670712	-2.76156	0.00579262	0.0492338
SIRT7	-0.157972	0.0571989	-2.7618	0.00578824	0.0492338
RNF181	0.122441	0.0443482	2.76091	0.00580402	0.0492731
AKT1	-0.17338	0.0627982	-2.7609	0.00580416	0.0492731
SORBS3	-0.163036	0.0590582	-2.7606	0.00580958	0.0492897
ANGEL1	0.177833	0.064425	2.76031	0.00581475	0.0493043
TBC1D23	-0.187996	0.0681282	-2.75945	0.00582996	0.0493745
USP9Y	-0.226034	0.0819098	-2.75954	0.00582828	0.0493745
PLXDC2	-0.31992	0.115961	-2.75887	0.00584028	0.0494324
RPS6KC1	-0.248622	0.0901659	-2.75738	0.00586682	0.0496276
RNF130	-0.279534	0.101434	-2.75583	0.00589475	0.0498293
CDK5RAP2	-0.210691	0.0764639	-2.75542	0.005902	0.0498293
MOB3A	-0.171895	0.0623877	-2.75528	0.00590466	0.0498293
TMEM86B	-0.11454	0.0415683	-2.75546	0.00590141	0.0498293
SCNM1	-0.14611	0.0530957	-2.75183	0.00596702	0.0503258
CDK19	-0.256035	0.09309	-2.7504	0.00599299	0.0505149
GAP43	0.148623	0.054063	2.74906	0.00601739	0.0506905
MIR137HG	-0.155122	0.0564384	-2.74852	0.00602745	0.0507453
TPP1	-0.19518	0.0710362	-2.74761	0.00604403	0.0508548
PTPN2	0.239759	0.0872861	2.74681	0.00605875	0.0509186
MIRLET7BHG	-0.198745	0.0723516	-2.74693	0.00605655	0.0509186
FP671120.4	0.175831	0.0640279	2.74617	0.00607061	0.0509881
RPARP.AS1	-0.135031	0.0491803	-2.74563	0.00608047	0.0510408
TIAM2	-0.237932	0.0866904	-2.74462	0.00609923	0.0511682
ZNF322	-0.143551	0.0523112	-2.74417	0.0061075	0.0512074
LINC02057	0.159449	0.0581127	2.74379	0.00611469	0.0512375
ARL6IP4	-0.225838	0.0823458	-2.74256	0.00613756	0.0513989
PGD	0.16479	0.0601232	2.74087	0.00616907	0.0515443
ADIPOR2	-0.216502	0.0789831	-2.74112	0.00616437	0.0515443
VEZF1	-0.175425	0.0640037	-2.74085	0.0061694	0.0515443
VPS4B	-0.182126	0.0664431	-2.74108	0.00616514	0.0515443
FGFR1OP2	-0.220072	0.0803052	-2.74044	0.00617718	0.0515488
CHURC1	-0.187814	0.0685319	-2.74053	0.0061755	0.0515488
ACSL1	0.252431	0.0921251	2.74009	0.00618364	0.0515726
WWTR1	-0.134633	0.0491544	-2.73898	0.00620457	0.0517169
DUBR	-0.160919	0.0588006	-2.73669	0.00624774	0.0520158
CTTN	-0.156847	0.0573112	-2.73676	0.00624638	0.0520158
STARD9	-0.168203	0.0614707	-2.73632	0.00625486	0.0520447
ZNF701	-0.136478	0.049903	-2.73487	0.0062823	0.0522425
SLC20A1	0.195653	0.0715562	2.73425	0.00629413	0.0523103
FAM126A	-0.203305	0.0744159	-2.73201	0.00633692	0.0526352
AMMECR1	-0.172578	0.0631958	-2.73085	0.00635931	0.0527597
P2RX7	-0.23561	0.0863628	-2.72814	0.00641164	0.0531629
NTRK2TKNEGATIVE	0.144598	0.0530243	2.72702	0.00643337	0.0533121
ECPAS	-0.237592	0.0871537	-2.72612	0.00645075	0.0533939
SYNGR1	-0.184372	0.0676314	-2.72613	0.00645062	0.0533939
PCED1A	-0.181626	0.0666313	-2.72583	0.00645646	0.0534102
NCAPD3	-0.147615	0.0541614	-2.72546	0.00646371	0.0534391
TMIGD3	-0.22644	0.083101	-2.72488	0.00647509	0.0534711
FAM172A	-0.267104	0.0980175	-2.72506	0.00647149	0.0534711
KIAA0355	-0.198739	0.0729427	-2.72459	0.00648067	0.0534862
DTX4	-0.0823594	0.0302306	-2.72437	0.00648496	0.0534906
AC079921.1	0.164371	0.0603381	2.72417	0.00648898	0.0534928
SSB	-0.152781	0.0560875	-2.72397	0.00649295	0.0534945
CASTOR2	-0.157218	0.0577334	-2.72317	0.00650857	0.0535774
UNC45A	-0.13636	0.050076	-2.72307	0.00651052	0.0535774
SLC1A2	0.201315	0.0739452	2.72248	0.00652208	0.0536415
ZXDC	-0.208513	0.0766102	-2.72174	0.00653676	0.0537312
HNRNPA2B1	-0.266265	0.097869	-2.72063	0.00655872	0.0538806
DPM1	-0.170362	0.0626371	-2.71982	0.00657464	0.0539803
IFT74	-0.154911	0.056962	-2.71955	0.00657994	0.0539927
SH3GLB1	-0.208665	0.0767394	-2.71913	0.0065883	0.0540301
EEF1A1	0.222675	0.0819072	2.71863	0.00659836	0.0540504
RUNDC3A	0.168363	0.0619267	2.71874	0.00659603	0.0540504
PRKRIP1	0.209152	0.076954	2.71788	0.00661316	0.0541405
LYN	0.261439	0.0962141	2.71726	0.00662558	0.0541797
CA2	-0.124885	0.0459632	-2.71707	0.00662935	0.0541797
LRMDA	0.292687	0.107707	2.71744	0.00662206	0.0541797
SERTAD2	-0.2043	0.0752463	-2.71508	0.00666923	0.0544002
CCT5	-0.152664	0.0562284	-2.71506	0.00666956	0.0544002
AC074032.1	-0.164291	0.0605088	-2.71517	0.00666751	0.0544002
GABPA	-0.165764	0.0610559	-2.71496	0.00667161	0.0544002
ANKMY2	-0.170229	0.0627075	-2.71465	0.00667794	0.0544206
CMPK1	-0.176473	0.0650175	-2.71425	0.00668603	0.0544554
JDP2	0.210803	0.0776754	2.71389	0.00669316	0.0544823
STEAP3	0.153092	0.0564411	2.71242	0.00672276	0.0546608
MYO16.AS1	-0.114846	0.0423388	-2.71255	0.00672019	0.0546608
ATG4A	-0.118385	0.0436654	-2.7112	0.00674765	0.0548319
ELP1	-0.154955	0.0571801	-2.70994	0.0067732	0.0550081
LINC01792	-0.0892728	0.0329565	-2.70881	0.00679624	0.0551638
TTC21B	-0.200169	0.0739027	-2.70855	0.00680162	0.0551732
OTUD4	-0.191017	0.0705281	-2.70837	0.00680515	0.0551732
SIRPB2	0.192716	0.0711918	2.70699	0.00683347	0.0553713
RAC3	-0.105756	0.0390741	-2.70655	0.00684248	0.0554128
PDE3B	-0.263788	0.0974933	-2.70571	0.00685986	0.055522
CTU1	-0.115957	0.0428951	-2.70326	0.00691045	0.0558997
IQCE	-0.0955683	0.0353614	-2.70262	0.00692383	0.0559761
TCEAL4	-0.164954	0.0610634	-2.70136	0.00694986	0.0561547
LSM8	-0.192597	0.0713067	-2.70097	0.00695816	0.0561899
CLASP2	-0.258181	0.0956223	-2.7	0.00697828	0.0563088
FOXP4	-0.103695	0.0384072	-2.69988	0.00698079	0.0563088
HSPA9	-0.197607	0.0732101	-2.69918	0.00699553	0.0563615
C18orf32	-0.158439	0.0587024	-2.69902	0.00699886	0.0563615
RPS9	0.224694	0.0832508	2.699	0.00699919	0.0563615
INPP5D	0.262175	0.0971718	2.69806	0.00701898	0.0564889
KLF12	-0.200983	0.0745174	-2.69713	0.0070385	0.0566141
UBE2F	-0.193497	0.0717483	-2.69689	0.00704371	0.056624
ATP6V1G1	-0.152008	0.0563792	-2.69616	0.00705903	0.0566832
BPTF	-0.249753	0.0926275	-2.69632	0.00705572	0.0566832
SMC6	-0.184898	0.0685989	-2.69535	0.00707629	0.056765
RAPGEF2	-0.261243	0.0969252	-2.6953	0.0070772	0.056765
AL080276.2	-0.101005	0.0374867	-2.69441	0.00709609	0.0568845
WASHC4	-0.255858	0.0949698	-2.6941	0.00710268	0.0569053
VPS50	-0.227846	0.0846048	-2.69307	0.00712472	0.0570498
G6PC3	0.136257	0.0506044	2.69258	0.00713499	0.0571
RPS7	0.195562	0.072641	2.69217	0.00714387	0.0571389
APPBP2	-0.207561	0.077104	-2.69196	0.00714841	0.0571431
CRBN	-0.193849	0.0720282	-2.69129	0.0071626	0.057165
POLR2L	0.144381	0.0536481	2.69127	0.00716319	0.057165
METTL15	-0.230583	0.0856701	-2.69152	0.00715783	0.057165
RWDD3	-0.140597	0.0522652	-2.69008	0.0071887	0.0573044
HTRA1	0.225124	0.0836821	2.69023	0.00718543	0.0573044
TGS1	-0.160247	0.0595776	-2.68972	0.00719629	0.0573329
JAK3	-0.204105	0.075941	-2.68768	0.00724041	0.0576521
AGER	-0.130951	0.0487446	-2.68647	0.00726661	0.0578284
ERLEC1	-0.15922	0.0593343	-2.68344	0.00733257	0.0583208
KLHL5	0.247751	0.0923455	2.68287	0.0073449	0.0583537
ACSL6	0.1463	0.0545291	2.68296	0.00734294	0.0583537
PRIM2	-0.230776	0.0860658	-2.6814	0.00737734	0.0585135
TMEM87A	-0.202052	0.075345	-2.68169	0.00737089	0.0585135
PSMD11	-0.190629	0.0710922	-2.68143	0.00737653	0.0585135
ZNF326	-0.191141	0.071297	-2.68091	0.007388	0.0585654
AC012291.3	-0.129775	0.0484176	-2.68034	0.00740066	0.0586288
KAT7	-0.155082	0.0578625	-2.68018	0.00740422	0.0586288
AL160272.1	-0.153812	0.0574144	-2.67898	0.00743068	0.0588056
GNG3	0.118774	0.0443601	2.67749	0.00746358	0.0590332
AC083949.1	0.07602	0.0284048	2.67631	0.00748994	0.0591759
RGP1	-0.131268	0.0490459	-2.67643	0.00748734	0.0591759
PPRC1	0.116871	0.0436731	2.67604	0.00749606	0.0591914
LINC02397	-0.200808	0.0750585	-2.67535	0.00751141	0.0592798
LYRM1	-0.105314	0.0393701	-2.67497	0.00751991	0.059314
BCL2L2.PABPN1	-0.153222	0.0572961	-2.67421	0.00753682	0.0594145
TBC1D32	-0.179225	0.0670406	-2.67338	0.00755559	0.0595295
PPT2	-0.0902534	0.0337954	-2.67058	0.00761864	0.05996
CLDN12	-0.134209	0.0502516	-2.67073	0.00761515	0.05996
HSPA4L	-0.145265	0.0544143	-2.66962	0.00764038	0.0600744
CORO1C	0.21279	0.0797097	2.66957	0.00764161	0.0600744
TRPM2	0.24213	0.0907175	2.66906	0.00765321	0.0601323
ZNF26	0.151983	0.0569655	2.66799	0.0076774	0.0602891
PDE4A	0.170517	0.0639247	2.66747	0.00768936	0.0603166
ASPDH	0.0933054	0.0349777	2.66757	0.0076871	0.0603166
NFYC	-0.203517	0.0764023	-2.66376	0.0077744	0.0609501
CPE	0.195777	0.0735185	2.66296	0.00779282	0.0610274
GOLGA6L9	-0.0878676	0.0329942	-2.66313	0.00778899	0.0610274
SFT2D3	-0.0829188	0.0311585	-2.66119	0.00783379	0.0613144
LINC00499	0.125095	0.0470143	2.66078	0.00784341	0.0613174
ORAI2	0.139434	0.052401	2.6609	0.00784058	0.0613174
BEX1	0.135258	0.0508369	2.66062	0.00784708	0.0613174
AC025171.1	-0.149321	0.0561519	-2.65922	0.00787956	0.0615375
DCAF10	-0.203687	0.0766188	-2.65845	0.00789764	0.0616449
NIPBL.DT	-0.142553	0.0536307	-2.65805	0.00790707	0.0616651
AASS	-0.174243	0.0655548	-2.65797	0.00790889	0.0616651
GRK6	0.128013	0.0482083	2.65542	0.00796873	0.0620977
POLR3GL	-0.120929	0.0455472	-2.65503	0.00797789	0.0621011
YEATS2	0.199923	0.0752969	2.65512	0.00797573	0.0621011
NMNAT3	-0.135687	0.0511197	-2.65429	0.00799533	0.0621351
NEK6	0.16452	0.0619826	2.65429	0.00799534	0.0621351
POLR2F	-0.155198	0.0584693	-2.65436	0.00799383	0.0621351
HECTD4	-0.216897	0.0817283	-2.65388	0.00800513	0.0621434
SH3BGRL	-0.253769	0.0956157	-2.65405	0.00800111	0.0621434
GSTM3	0.126746	0.0477631	2.65364	0.00801082	0.0621537
SRP14.AS1	-0.109737	0.0413632	-2.65301	0.0080257	0.0622352
ABCG1	0.169205	0.0637877	2.65262	0.0080349	0.0622727
CAMK2B	0.192069	0.0724148	2.65235	0.00804132	0.0622886
GLG1	-0.233484	0.0880636	-2.65131	0.00806612	0.0624467
PLXNA1	-0.170511	0.0643403	-2.65015	0.0080939	0.0625937
OSCAR	0.139819	0.052759	2.65015	0.00809375	0.0625937
AF165147.1	0.143883	0.0543321	2.64822	0.0081401	0.0629168
SHFL	-0.168957	0.0638159	-2.64757	0.00815566	0.0630029
NFIC	0.230737	0.0871607	2.64726	0.00816304	0.0630258
VARS2	-0.144014	0.054419	-2.6464	0.0081839	0.0631525
ZFYVE9	-0.179464	0.0678345	-2.64562	0.00820275	0.0632295
ORC3	-0.174555	0.0659762	-2.64573	0.00820002	0.0632295
CCR5AS	-0.11006	0.0416064	-2.64525	0.00821155	0.0632631
OSBPL8	-0.234111	0.0885134	-2.64493	0.00821948	0.0632745
MRPS6	-0.188729	0.071358	-2.64482	0.00822192	0.0632745
TCIRG1	0.209612	0.0793054	2.6431	0.00826374	0.0635621
NNT.AS1	-0.159859	0.0605005	-2.64228	0.00828371	0.0635784
ZBED8	-0.0933886	0.0353412	-2.64248	0.00827879	0.0635784
TCP1	-0.149314	0.0565057	-2.64245	0.00827959	0.0635784
AC110285.2	-0.114785	0.0434394	-2.64243	0.0082802	0.0635784
DOCK8	-0.288662	0.109274	-2.64163	0.00829967	0.0636666
NXF1	-0.155255	0.0587841	-2.6411	0.00831261	0.0637315
HSPA14.1	-0.13686	0.0518356	-2.64026	0.00833313	0.0638544
SV2A	0.160197	0.0607132	2.63859	0.00837428	0.0641353
GID4	-0.100674	0.0381591	-2.63827	0.00838215	0.0641611
HIF1A.AS3	0.169887	0.0644029	2.63788	0.00839166	0.0641993
FOXN2	-0.212799	0.0807142	-2.63645	0.00842701	0.0644352
PCBD2	0.170756	0.0647727	2.63624	0.00843242	0.0644419
LRRC7	-0.20436	0.0775507	-2.63517	0.00845877	0.0646087
C20orf96	-0.133544	0.0506846	-2.63481	0.00846786	0.0646434
FHDC1	-0.102063	0.038748	-2.63403	0.00848735	0.0647575
RTKN	-0.13584	0.0515816	-2.6335	0.00850036	0.0648208
FARSB	0.173249	0.0657975	2.63306	0.0085114	0.0648208
AL589843.1	-0.170055	0.064587	-2.63296	0.00851385	0.0648208
MARK2	0.214534	0.0814722	2.63321	0.0085076	0.0648208
MAP1A	0.174461	0.0662793	2.63221	0.00853268	0.0649295
NBPF12	-0.169694	0.064483	-2.6316	0.00854792	0.0649974
REEP3	-0.195729	0.0743794	-2.63149	0.00855073	0.0649974
DDX54	0.123552	0.0469752	2.63015	0.00858435	0.0652182
MIB2	-0.178171	0.0677585	-2.6295	0.00860089	0.0652675
NAV2	-0.22256	0.0846433	-2.62938	0.00860381	0.0652675
YLPM1	-0.21557	0.0819858	-2.62935	0.00860459	0.0652675
SYNPO	0.143393	0.0545997	2.62627	0.00868279	0.0658246
RAB3IL1	0.148976	0.0567322	2.62596	0.00869057	0.0658246
PLD6	-0.0793457	0.0302165	-2.62591	0.0086919	0.0658246
AL139095.4	-0.0897355	0.0341963	-2.62413	0.0087374	0.0661341
HSPA4	-0.191103	0.0728341	-2.62381	0.00874541	0.0661595
PTMA	0.221215	0.0843463	2.6227	0.00877397	0.06627
HDDC2	0.136265	0.0519503	2.62298	0.00876675	0.06627
PHF2	-0.154154	0.0587748	-2.62279	0.00877158	0.06627
DTD1	0.171322	0.0653564	2.62134	0.00880882	0.0664979
MAP3K6	-0.116931	0.0446429	-2.61926	0.00886281	0.0668701
SPEG	0.111816	0.0427114	2.61794	0.00889704	0.0670928
RESF1	-0.226876	0.0866832	-2.6173	0.00891352	0.0671815
BCKDHB	-0.21178	0.0809361	-2.61664	0.00893093	0.0672772
TMC6	0.194954	0.0745268	2.61589	0.00895034	0.0673878
B3GALNT2	-0.156751	0.059934	-2.6154	0.00896331	0.0674498
AC016727.1	-0.0827673	0.0316531	-2.61482	0.00897834	0.0675272
TCEA1	-0.176186	0.0674132	-2.61353	0.00901233	0.0677202
SOD1	-0.162414	0.0621445	-2.61348	0.00901351	0.0677202
HOOK3	-0.23375	0.0894599	-2.61291	0.00902871	0.0677987
LINC02615	-0.160483	0.061428	-2.61255	0.00903817	0.0678339
INTS8	-0.182485	0.0698603	-2.61214	0.00904879	0.0678421
CCDC7	-0.206	0.0788595	-2.61224	0.0090463	0.0678421
AC106791.1	-0.168819	0.0646345	-2.61191	0.00905506	0.0678534
URGCP	-0.175891	0.0673776	-2.61053	0.00909154	0.0680909
PELI3	0.0789064	0.0302311	2.6101	0.00910278	0.0681355
CCDC144NL.AS1	-0.108417	0.0415426	-2.60979	0.00911119	0.0681355
PIGN	-0.208144	0.0797559	-2.60976	0.00911183	0.0681355
ABI3	0.173453	0.0664739	2.60934	0.00912315	0.0681843
IFI16	-0.253483	0.0971754	-2.60851	0.00914532	0.0682784
SMG9	-0.168163	0.0644653	-2.60859	0.00914311	0.0682784
C1orf61	0.154966	0.0594797	2.60536	0.00922955	0.0688711
SHPRH	-0.230131	0.0883449	-2.60491	0.00924157	0.0689247
DHRS9	-0.112444	0.0431904	-2.60344	0.00928116	0.0691838
ZFYVE27	-0.156433	0.0601173	-2.60214	0.00931646	0.0693804
FBXL8	-0.0920062	0.0353583	-2.60211	0.00931728	0.0693804
ARL5A	-0.237577	0.0913592	-2.60047	0.0093616	0.069674
ERCC6	0.191003	0.0734565	2.60022	0.00936864	0.06969
MAN1B1	0.1552	0.0596939	2.59993	0.0093763	0.0697106
GNPTAB	-0.203255	0.0781859	-2.59964	0.00938426	0.0697333
ITM2C	0.163715	0.0630151	2.59803	0.00942824	0.0700236
LINC02340	-0.0989334	0.0380872	-2.59755	0.0094414	0.0700848
ZC3H13	-0.206247	0.0794205	-2.5969	0.00945935	0.070145
LINC00639	-0.135693	0.0522494	-2.59702	0.00945599	0.070145
SIPA1L1	0.251896	0.0970651	2.59513	0.0095081	0.0704698
IL4I1	0.0795537	0.0306663	2.59417	0.00953459	0.0706293
SCNN1D	-0.130284	0.0502667	-2.59186	0.0095987	0.0710673
UNC5C	-0.214003	0.0826128	-2.59043	0.00963853	0.0713251
SNHG21	-0.0988322	0.0381559	-2.59022	0.00964446	0.0713319
ITPA	0.144424	0.0557661	2.58981	0.00965594	0.0713798
CYB5R4	-0.211179	0.0815481	-2.58963	0.00966098	0.07138
DEK	-0.196147	0.0757646	-2.5889	0.00968128	0.0714929
PRTFDC1	-0.158222	0.0611213	-2.58865	0.00968833	0.0714973
ANKRD13D	-0.191624	0.0740284	-2.58852	0.00969191	0.0714973
AC099518.5	-0.0960475	0.0371085	-2.58829	0.00969842	0.0715082
AC092652.2	-0.106826	0.0412886	-2.58731	0.00972599	0.0715634
G3BP2	0.18114	0.0700026	2.58762	0.00971741	0.0715634
TBRG4	0.144112	0.0556956	2.5875	0.00972068	0.0715634
ANO6	-0.209849	0.0811057	-2.58735	0.00972491	0.0715634
RASD1	0.120443	0.046568	2.58638	0.00975212	0.0717186
NHLRC3	-0.181296	0.0701057	-2.58604	0.00976189	0.0717534
PRKCA	0.247338	0.0956813	2.58502	0.0097906	0.0719274
MGST3	-0.184804	0.0715151	-2.58413	0.00981601	0.0720769
AL512343.2	-0.0984857	0.0381148	-2.58392	0.00982179	0.0720821
GABRA1	0.151505	0.0586422	2.58356	0.00983224	0.0721217
NADK	-0.155344	0.0601541	-2.58244	0.00986406	0.0723178
RPL13A	0.218119	0.0845377	2.58013	0.00992993	0.0727633
BOD1L1	-0.221621	0.0859067	-2.57979	0.00993977	0.072798
CERNA2	0.135404	0.0524957	2.57934	0.00995277	0.0728557
ARHGDIB	-0.187208	0.0726014	-2.57857	0.00997477	0.0729792
TECR	-0.177779	0.0689528	-2.57827	0.00998352	0.0730058
MAGOH	-0.121111	0.0469895	-2.57741	0.0100083	0.0731365
A2M.AS1	-0.0901434	0.034976	-2.5773	0.0100117	0.0731365
CCDC91	-0.248887	0.0965874	-2.5768	0.0100259	0.0732031
AC023632.2	-0.0765778	0.0297253	-2.57618	0.0100438	0.0732963
SMG6	0.195105	0.0757564	2.57543	0.0100658	0.0734191
VTA1	-0.178935	0.0694877	-2.57505	0.0100767	0.0734607
ELMOD3	-0.170471	0.0662116	-2.57465	0.0100885	0.0735092
UBE2R2	0.213128	0.0828378	2.57283	0.0101413	0.0738561
BRD2	-0.204894	0.0797002	-2.57081	0.0102006	0.0742504
C5AR1	0.128847	0.0501699	2.56822	0.0102769	0.0747673
PIKFYVE	-0.214603	0.0835793	-2.56765	0.0102937	0.0748133
PCSK4	-0.101905	0.039687	-2.56772	0.0102918	0.0748133
JUND	0.217336	0.0846663	2.56698	0.0103138	0.0749209
AC245060.5	-0.143732	0.0560108	-2.56615	0.0103385	0.0750619
ACTB	0.257387	0.100311	2.5659	0.0103459	0.0750777
MOG	-0.135871	0.0529637	-2.56537	0.0103617	0.0751536
KDM7A	-0.201799	0.0786826	-2.56473	0.0103807	0.0752535
MEF2C.AS2	-0.14047	0.0547742	-2.56453	0.0103866	0.0752582
HCG17	0.163429	0.0638025	2.56149	0.0104778	0.0758584
CEP85L	-0.213106	0.0831985	-2.56141	0.0104801	0.0758584
HEATR3	0.171902	0.0671659	2.55937	0.0105418	0.076266
TDO2	-0.0773015	0.030206	-2.55914	0.0105485	0.0762699
PIEZO2	-0.14161	0.0553383	-2.55899	0.010553	0.0762699
HTATIP2	-0.118925	0.0464828	-2.55848	0.0105686	0.0763436
PYROXD2	-0.102911	0.0402365	-2.55766	0.0105934	0.0764837
LDLRAP1	-0.112346	0.0439387	-2.55689	0.0106169	0.0765075
P4HA2	-0.0989589	0.0387034	-2.55685	0.0106181	0.0765075
CYHR1	-0.185303	0.0724611	-2.55728	0.0106051	0.0765075
LAMA1	0.0864419	0.0338079	2.55685	0.010618	0.0765075
SPIN1	-0.216714	0.0847912	-2.55585	0.0106486	0.0766581
CMTR2	-0.151385	0.0592316	-2.55581	0.0106498	0.0766581
TAF13	0.0990456	0.0387671	2.55489	0.010678	0.0767832
DPP10	-0.200544	0.0784922	-2.55496	0.0106758	0.0767832
NPHP1	-0.1102	0.0431427	-2.5543	0.0106959	0.0768735
PRPF38A	-0.116886	0.0457667	-2.55396	0.0107065	0.0769111
GK5	0.150697	0.0590181	2.5534	0.0107237	0.0769183
GRM3	-0.176831	0.0692516	-2.55345	0.010722	0.0769183
STAT3	0.213032	0.0834302	2.55342	0.0107232	0.0769183
LYRM4	0.188106	0.0736755	2.55317	0.0107306	0.076929
AHCTF1	-0.204511	0.0801275	-2.55232	0.010757	0.0770791
DDX11	-0.13526	0.0530362	-2.55034	0.010818	0.077477
SPR	-0.0891334	0.0349662	-2.54913	0.0108556	0.0775909
AC008083.3	0.10652	0.0417862	2.54917	0.0108543	0.0775909
SPAG9	-0.219729	0.0861962	-2.54917	0.0108543	0.0775909
PARD6G.AS1	-0.0919356	0.0360655	-2.54913	0.0108554	0.0775909
ADAMTS4	-0.0742486	0.0291315	-2.54874	0.0108676	0.0775986
CPEB2	-0.197413	0.0774517	-2.54886	0.010864	0.0775986
LINC01678	0.113739	0.0446595	2.5468	0.010928	0.0779904
IDH1	-0.164121	0.0644607	-2.54607	0.0109509	0.0781153
METTL8	-0.174644	0.0686094	-2.54548	0.0109694	0.0781807
EGR1	-0.0753031	0.0295837	-2.54542	0.0109711	0.0781807
HPS1	-0.172787	0.0678972	-2.54484	0.0109896	0.0781952
PSMD13	-0.159696	0.0627505	-2.54494	0.0109863	0.0781952
IL18	-0.228298	0.0897089	-2.54487	0.0109884	0.0781952
TGFA	-0.133823	0.0525901	-2.54465	0.0109955	0.0781982
ZNF273	-0.15415	0.0605897	-2.54416	0.0110109	0.0782684
CROCC	-0.18993	0.0746855	-2.54307	0.0110452	0.0784491
PNPLA2	-0.154859	0.0608963	-2.543	0.0110473	0.0784491
RHBDD1	-0.200499	0.0788746	-2.54199	0.0110791	0.0785649
CACNA2D3	-0.180313	0.0709394	-2.54179	0.0110857	0.0785649
CYTH2	-0.124551	0.0489978	-2.54196	0.01108	0.0785649
ZFX	-0.19635	0.0772467	-2.54185	0.0110836	0.0785649
ADD1	-0.214829	0.0845297	-2.54147	0.0110958	0.0785977
CTSZ	0.20437	0.0804221	2.54122	0.0111036	0.0786138
NOMO2	-0.0804213	0.0316511	-2.54087	0.0111146	0.0786522
FOXP2	-0.253408	0.0997533	-2.54035	0.0111313	0.0787313
ERP44	-0.21261	0.0837333	-2.53914	0.0111697	0.0789641
NEFM	0.123287	0.0485608	2.53881	0.0111802	0.0789987
YOD1	-0.118162	0.0465551	-2.5381	0.0112028	0.0790773
2021-03-07	-0.224243	0.0883563	-2.53794	0.0112079	0.0790773
MED17	-0.148032	0.0583221	-2.53818	0.0112003	0.0790773
RMND5A	-0.182402	0.07188	-2.53759	0.011219	0.0791162
OCIAD1	-0.201653	0.0794802	-2.53715	0.0112332	0.0791772
PGAP2	-0.108947	0.0429508	-2.53656	0.0112521	0.0792713
VARS	0.144832	0.0571112	2.53596	0.0112713	0.0792885
AC006299.1	-0.11437	0.0450975	-2.53607	0.0112679	0.0792885
C12orf10	0.100568	0.0396513	2.53631	0.0112602	0.0792885
DONSON	-0.112658	0.0444293	-2.53568	0.0112804	0.0793136
ZMYM1	-0.147507	0.0581845	-2.53515	0.0112973	0.0793935
MRPL15	0.0933125	0.0368196	2.53432	0.0113243	0.0795434
AC027243.3	-0.0593927	0.0234459	-2.53318	0.0113608	0.0797608
VPS29	-0.180977	0.071464	-2.53242	0.0113854	0.0798941
RNF144A	-0.171233	0.0676268	-2.53203	0.011398	0.0799255
UVRAG	-0.245473	0.0969559	-2.5318	0.0114055	0.0799255
PIGT	-0.145079	0.0573034	-2.53177	0.0114067	0.0799255
KNTC1	-0.123447	0.0487826	-2.53056	0.0114459	0.0801606
BTAF1	0.217475	0.0859654	2.52979	0.011471	0.0802235
VAV1	-0.201837	0.0797846	-2.52977	0.0114718	0.0802235
ZFP36	0.178336	0.070487	2.53005	0.0114625	0.0802235
ANKRD9	-0.117721	0.0465635	-2.52819	0.0115233	0.0805445
ZNHIT3	-0.104644	0.0414079	-2.52714	0.0115576	0.0807443
OIP5.AS1	-0.198971	0.0787473	-2.52671	0.0115719	0.0808049
RICTOR	-0.237789	0.0941248	-2.52631	0.0115849	0.0808558
PRKACB	-0.226032	0.0895107	-2.5252	0.0116216	0.0810723
ANKUB1	-0.164794	0.0652799	-2.52443	0.011647	0.0812094
C1orf122	-0.148803	0.0589657	-2.52356	0.0116758	0.081371
BCL7B	0.121643	0.0482071	2.52333	0.0116833	0.0813832
TNRC6A	-0.242927	0.0962997	-2.52261	0.0117072	0.0815099
GRIPAP1	-0.16915	0.0670841	-2.52146	0.0117455	0.0817362
RAB8B	0.195357	0.0774885	2.52111	0.0117573	0.0817784
[truncated: 12,189 more rows]

## Sheet: GO_terms
Source Data Fig. 6. Gene Ontology (GO) terms of the rs1921622-associated microglial genes
Down/Up	GO Term	Count	%	p-value	Genes	Fold Enrichment	FDR
Down	GO:0006986~response to unfolded protein	13	1.18397	2.07071e-06	HSPA8, HSP90AA1, HSP90AB1, HSPA6, HSPB1, HSPE1, HSPD1, DNAJB2, DNAJA1, DNAJB1, HSPH1, DNAJC4, STT3B	5.51754	0.00523049
Down	GO:1900034~regulation of cellular response to heat	17	1.54827	3.13391e-06	HSPA8, GSK3B, HSP90AA1, HSP90AB1, PTGES3, HIKESHI, DNAJB1, HSPH1, DNAJB6, BAG2, BAG3, CHORDC1, EP300, ATM, FKBP4, HSPA1B, HSPA1A	4.04054	0.00523049
Down	GO:0042026~protein refolding	8	0.728597	7.34258e-06	DNAJB2, HSPA8, HSP90AA1, DNAJA4, HSPA6, HSPA1B, HSPD1, HSPA1A	9.50715	0.00816985
Down	GO:0090084~negative regulation of inclusion body assembly	6	0.546448	0.000108754	DNAJB2, DNAJB1, DNAJB6, DNAJA4, HSPA1B, HSPA1A	10.6955	0.0771911
Down	GO:0000398~mRNA splicing, via spliceosome	28	2.55009	0.000124944	ISY1, DDX5, PDCD7, CSTF3, PPWD1, HNRNPU, HNRNPR, RNPC3, HELB, PCF11, TRA2B, TRA2A, PAPOLA, SF3B1, CTNNBL1, RBM5, SPEN, HSPA8, RBM15, CDC5L, PRPF4B, CDC40, SRRM1, PRPF6, HNRNPH1, HNRNPD, SNRNP48, SRSF5	2.24831	0.0771911
Down	GO:0031396~regulation of protein ubiquitination	7	0.637523	0.000150119	DNAJB2, HSP90AA1, HSP90AB1, UBXN2A, UBQLN1, HSPA1B, HSPA1A	7.79883	0.0771911
Down	GO:0006468~protein phosphorylation	46	4.18944	0.000161875	GSK3B, FASTKD1, ROCK2, CCNH, MAST2, LRRK2, ILK, IKBKB, GRK3, NUAK1, RPS6KA5, RPS6KC1, MKNK2, PDK4, AKT1, TLK1, STK38L, JAK2, MAP4K5, MAP4K3, MAP3K5, SRPK2, ACVR1, NEK9, MORC3, SYK, DAPK2, NEK7, DYRK1A, CASK, PRPF4B, CDC42BPA, SMAD5, TBCK, FER, CREB1, PIK3CA, FES, PTK7, PRKRA, SIK3, NEK10, PKN2, ATM, SQSTM1, TAF1	1.79823	0.0771911
Down	GO:0006974~cellular response to DNA damage stimulus	26	2.36794	0.000263498	ATF2, ZBTB1, CHD2, FOXO1, CASP9, POLB, NUAK1, IMMP2L, NIPBL, HPF1, HELB, HERC2, CHCHD6, AKT1, TLK1, RBBP6, MACROD2, USP47, UBE2B, INTS3, UBE2E2, TRAF6, UBA1, ATM, TRIP12, TAF1	2.22824	0.109945
Down	GO:0008360~regulation of cell shape	20	1.82149	0.000304573	CDC42SE1, ANXA1, SH3KBP1, TPM1, RDX, LPAR1, ARAP1, ARHGAP15, ERMN, TTBK2, EPS8, MKLN1, FGD4, DLG1, FES, RASA1, ANXA7, PHIP, RHOU, BRWD1	2.54656	0.112963
Down	GO:0006397~mRNA processing	23	2.09472	0.00044165	KHDRBS1, RBM25, MBNL1, KHDRBS2, MBNL2, CNOT6L, RBM26, ZRANB2, TSEN15, SCAF11, CELF2, CELF6, HNRNPR, HNRNPLL, PTBP3, SRRM1, JMJD6, PAN2, SFPQ, SON, RBBP6, SRSF5, ZC3H14	2.29048	0.147423
Down	GO:0051056~regulation of small GTPase mediated signal transduction	19	1.73042	0.000492492	ARHGEF11, ARHGEF12, MCF2, FAM13A, ARAP1, ARHGAP15, ARHGAP5, RHOA, ARHGAP24, TIAM1, FGD4, ARHGAP20, RALGAPB, RHOU, A2M, SRGAP2, SOS1, SRGAP1, SOS2	2.52755	0.149449
Down	GO:0031532~actin cytoskeleton reorganization	10	0.910747	0.00104101	EPS8, MKLN1, FER, RAP2A, CXADR, ANXA1, PTK7, ATP2C1, CDC42BPA, RHOA	3.79275	0.289574
Down	GO:0006457~protein folding	22	2.00364	0.0011634	CCT3, HSPA8, ERO1B, HSP90AA1, HSP90AB1, ST13, PPWD1, HSPE1, GNAI1, DNAJB2, DNAJA1, DNAJB1, GANAB, DNAJB6, BAG2, DNAJA4, BAG3, DNAJC4, FKBP4, PPIL4, PPID, CCT4	2.17872	0.291405
Down	GO:0051092~positive regulation of NF-kappaB transcription factor activity	18	1.63934	0.00122736	EDA, RIPK2, CFLAR, RELA, IKBKB, FER, RPS6KA5, AIM2, TRAF6, CAT, KRAS, TAB2, AMH, MAP3K7, CLOCK, TLR4, HSPA1B, HSPA1A	2.41253	0.291405
Down	GO:0000209~protein polyubiquitination	22	2.00364	0.00153638	UBE2B, UBE2D3, UBE2D1, NEDD4L, CBLB, UBR2, LNPEP, UBE2A, NPEPPS, RNF125, HECTD2, RNF19A, TRAF6, RNF217, TRIM36, TPP2, TRIP12, RBBP6, SKP2, BTRC, FBXL4, TAF1	2.13136	0.291405
Down	GO:0015031~protein transport	38	3.46084	0.00155217	PLEKHF2, PKDCC, SNAP23, AGAP1, MIA3, HIKESHI, ARRB2, SNX30, LIN7B, USE1, LYST, MTM1, SNX3, AP5M1, SNX25, VPS8, BBS9, STXBP5, CEP290, TSNAX, CADPS2, SLC15A2, COG6, EXOC6B, VPS13B, KTN1, DAB2, FAM160A2, PITPNM1, RAB37, ATG4C, CHMP2A, EXOC4, GOPC, ITGB1BP1, EXOC5, PPID, BET1	1.7149	0.291405
Down	GO:0051085~chaperone mediated protein folding requiring cofactor	5	0.455373	0.00156714	HSPA8, DNAJB1, HSPH1, HSPE1, HSPD1	8.91295	0.291405
Down	GO:0050821~protein stabilization	18	1.63934	0.00157139	CCT3, USP13, HSP90AA1, MORC3, HSP90AB1, UBE2B, HSPD1, CREB1, BAG3, PEX6, LAMP2, ZNF207, EP300, NAA16, HSPA1B, HSPA1A, CCT4, TAF1	2.35931	0.291405
Down	GO:0018105~peptidyl-serine phosphorylation	17	1.54827	0.00166175	GSK3B, MORC3, SYK, CAB39, MAST2, LRRK2, DYRK1A, ILK, TTBK2, UHMK1, CLK1, MKNK2, STK38L, AKT1, PKN2, ATM, TAF1	2.42432	0.291943
Up	GO:0006614~SRP-dependent cotranslational protein targeting to membrane	36	8.82353	5.08094e-34	RPL3,RPL32,RPL31,RPL34,RPLP1,RPL12,RPL11,RPL36A,RPL8,RPS15,RPS14,RPS18,RPL36,RPL14,RPS3,RPL35,RPLP2,RPL38,RPL37,RPS27A,RPS11,RPL19,RPS8,RPL23,RPL22,RPS6,RPL35A,RPL23A,RPS25,RPS27,RPL37A,RPL24,RPS20,RPL26,UBA52,RPS24	17.2876	1.17675e-30
Up	GO:0019083~viral transcription	37	9.06863	2.68714e-32	RPL3,RPL32,RPL31,RPL34,RPLP1,RPL12,RPL11,RPL36A,RPL8,RPS15,RPS14,POM121C,RPS18,RPL36,RPL14,RPS3,RPL35,RPLP2,RPL38,RPL37,RPS27A,RPS11,RPL19,RPS8,RPL23,RPL22,RPS6,RPL35A,RPL23A,RPS25,RPS27,RPL37A,RPL24,RPS20,RPL26,UBA52,RPS24	14.9123	3.11171e-29
Up	GO:0000184~nuclear-transcribed mRNA catabolic process,nonsense-mediated decay	37	9.06863	3.1454e-31	RPL3,RPL32,RPL31,RPL34,RPLP1,RPL12,RPL11,RPL36A,RPL8,RPS15,RPS14,RPS18,RPL36,RPL14,RPS3,RPL35,RPLP2,RPL38,RPL37,RPS27A,RPS11,RPL19,RPS8,RPL23,RPL22,RPS6,RPL35A,RPL23A,RPS25,RPS27,RPL37A,RPL24,RPS20,RPL26,PABPC1,UBA52,RPS24	14.0351	2.42825e-28
Up	GO:0006413~translational initiation	38	9.31373	4.60256e-30	EIF4A1,RPL3,RPL32,RPL31,RPL34,RPLP1,RPL12,RPL11,RPL36A,RPL8,RPS15,RPS14,RPS18,RPL36,RPL14,RPS3,RPL35,RPLP2,RPL38,RPL37,RPS27A,RPS11,RPL19,RPS8,RPL23,RPL22,RPS6,RPL35A,RPL23A,RPS25,RPS27,RPL37A,RPL24,RPS20,RPL26,PABPC1,UBA52,RPS24	12.5205	2.66488e-27
Up	GO:0006364~rRNA processing	38	9.31373	1.1053e-22	RPL3,RPL32,RPL31,RPL34,RPLP1,RPL12,RPL11,RPL36A,DDX21,RPL8,RPS15,RPS14,EXOSC4,RPS18,RPL36,RPL14,RPS3,RPL35,RPLP2,RPL38,RPL37,RPS27A,RPS11,RPL19,RPS8,RPL23,RPL22,RPS6,RPL35A,RPL23A,RPS25,RPS27,RPL37A,RPL24,RPS20,RPL26,UBA52,RPS24	8.01548	5.11976e-20
Up	GO:0006412~translation	40	9.80392	5.55312e-22	RPL3,RPL32,RPL31,RPL34,RPLP1,RPL12,RPL11,RPL36A,RPL8,RPS15,RPS14,RPS18,RPL36,RPL14,RPS3,RPL35,RPLP2,RPL38,RPL37,RPS27A,RPS11,RPL19,COA1,RPS8,RPL23,RPL22,RPS6,RPL35A,RPL23A,MRPL24,RPS25,RPS27,SLC25A19,RPL37A,RPL24,RPS20,RPL22L1,RPL26,UBA52,RPS24	7.13672	2.1435e-19
Up	GO:0002181~cytoplasmic translation	10	2.45098	1.70257e-09	RPL31,RPLP1,RPL22,RPL36,RPL36A,RPL35A,RPLP2,RPL22L1,RPL26,RPL8	18.0559	5.63308e-07
Up	GO:0006954~inflammatory response	28	6.86275	9.60539e-08	CSF1R,SP100,CEBPB,FPR1,IL1RAP,RELB,C3,PSTPIP1,PRDX5,CLEC7A,IRAK2,STAB1,SPP1,CD14,TGFB1,SLC11A1,TNFRSF10B,MIF,TNFRSF1B,THEMIS2,BCL6,AXL,IL1B,CHI3L1,S100A9,S100A8,NAIP,TLR2	3.33487	2.78076e-05
Up	GO:0097421~liver regeneration	9	2.20588	1.5062e-07	CEBPB,TGFB1,RAP1A,RPL32,CCND1,HMOX1,HAMP,RPS24,RPL19	14.0089	3.87596e-05
Up	GO:0050900~leukocyte migration	15	3.67647	5.10142e-07	CD74,FPR1,ATP1B2,MIF,MERTK,SLC7A5,THBD,BSG,ITGAX,ITGAV,GRB2,CD58,SLC16A3,PPIA,CD44	5.54997	0.000118149
Up	GO:0043066~negative regulation of apoptotic process	28	6.86275	3.45477e-06	CSF1R,BCL2A1,ARL6IP1,FAIM2,YBX3,SOCS3,PRDX5,CHST11,PIM1,RPS27A,IER3,CD74,PLK3,PRELID1,DUSP1,RPS6,WNT5A,SERPINB9,MIF,MT3,THOC6,BCL3,BCL2,ANGPTL4,ATF5,UBA52,CD44,NAIP	2.77783	0.0006796
Up	GO:0006915~apoptotic process	32	7.84314	3.52124e-06	ARL6IP1,FAIM2,LITAF,ZFP36L1,PRDX5,DRAM1,LGALS1,RACK1,RPS3,PIM1,MAP3K8,CD14,IER3,PLK3,PRELID1,STAT1,MX1,TNFRSF10B,SERPINB9,TMEM173,MT3,PML,THOC6,ADAM15,IL1B,BCL2,CHI3L1,XAF1,S100A9,S100A8,NAIP,TLR2	2.54757	0.0006796
Up	GO:0061621~canonical glycolysis	7	1.71569	1.76876e-05	PKM,PFKFB3,TPI1,ENO1,GAPDH,HK2,HK1	12.153	0.00315112
Up	GO:0045087~innate immune response	25	6.12745	3.30059e-05	CSF1R,TREM2,IL1RAP,CLU,RELB,PSTPIP1,SEC14L1,CLEC7A,CD14,RPS27A,MX2,MX1,MIF,TMEM173,PML,FGR,TREML1,TYROBP,ADAM15,AXL,S100A9,UBA52,S100A8,NAIP,TLR2	2.62441	0.00546012
Up	GO:0043491~protein kinase B signaling	7	1.71569	7.46728e-05	PLK3,TGFB1,AXL,IL1B,MERTK,MT3,ZFP36L1	9.57511	0.0111331
Up	GO:0030308~negative regulation of cell growth	12	2.94118	7.69123e-05	TGFB1,BMPR2,BCL6,ADAM15,CCDC85B,BCL2,RACK1,PTPRJ,ENO1,ACVR1B,MT3,PML	4.47667	0.0111331
Up	GO:0098609~cell-cell adhesion	18	4.41176	0.00011642	VASP,PTPN1,STAT1,RPL34,HDLBP,RPL23A,ENO1,SND1,RAB10,PKM,FMNL2,FASN,BSG,FSCN1,RPL14,RACK1,RPL24,PLEC	2.99821	0.0158605
Up	GO:0051092~positive regulation of NF-kappaB transcription factor activity	12	2.94118	0.00017965	TGFB1,IRAK2,IL1B,WNT5A,TERF2IP,IL1RAP,RPS27A,CLU,S100A9,UBA52,S100A8,TLR2	4.07276	0.023115
Up	GO:0006879~cellular iron ion homeostasis	7	1.71569	0.000387907	TFRC,SLC11A1,FTH1,HMOX1,HIF1A,HAMP,FTL	7.18133	0.0472839
Up	GO:0043524~negative regulation of neuron apoptotic process	11	2.69608	0.000703331	CEBPB,AXL,BCL2,HMOX1,FAIM2,APOE,SNCB,OXR1,MT3,NAIP,LGMN	3.76165	0.0814457
Up	GO:0009615~response to virus	10	2.45098	0.000743355	FGR,MX2,OAS3,STMN1,MX1,BCL3,IFI44,DDX21,ENO1,CLU	4.10362	0.0819814
Up	GO:0071222~cellular response to lipopolysaccharide	10	2.45098	0.000902161	ABCA1,CEBPB,AXL,WNT5A,SERPINE1,LILRB2,CD14,TNFRSF1B,HAMP,LITAF	3.99467	0.0949729
